# Supplementary material for: Open-source platform to benchmark fingerprints for ligand-based virtual screening
Source: J Cheminform. 2013 May 30;5:26. doi: 10.1186/1758-2946-5-26 (PMC3686626; doi:10.1186/1758-2946-5-26)
Supplement: Additional file 1 — Numerical Values of Results. The file results.zip contains the csv files with the numerical values of the results of the benchmarking study. [file 1758-2946-5-26-S1.zip]

Archive with 7 entries (7 files):
- summary_AUC.csv
- summary_BEDROC100.csv
- summary_BEDROC20.csv
- summary_EF1.csv
- summary_EF5.csv
- summary_RIE100.csv
- summary_RIE20.csv
