# Supplementary material for: Open-source platform to benchmark fingerprints for ligand-based virtual screening
Source: J Cheminform. 2013 May 30;5:26. doi: 10.1186/1758-2946-5-26 (PMC3686626; doi:10.1186/1758-2946-5-26)
Supplement: Additional file 1 — Numerical Values of Results. The file results.zip contains the csv files with the numerical values of the results of the benchmarking study. [file 1758-2946-5-26-S1.zip › summary_AUC.csv]

#	"fcfc4"	"std"	"rdk5"	"std"	"ap"	"std"	"tt"	"std"	"avalon"	"std"	"ecfp6"	"std"	"maccs"	"std"	"ecfp4"	"std"	"lecfp4"	"std"	"lecfp6"	"std"	"laval"	"std"	"ecfc0"	"std"	"fcfp4"	"std"	"ecfc4"	"std"
466	"0.545"	"0.048"	"0.608"	"0.067"	"0.600"	"0.049"	"0.595"	"0.051"	"0.626"	"0.050"	"0.504"	"0.049"	"0.544"	"0.069"	"0.494"	"0.055"	"0.492"	"0.058"	"0.482"	"0.056"	"0.593"	"0.057"	"0.555"	"0.053"	"0.516"	"0.049"	"0.543"	"0.053"
548	"0.760"	"0.085"	"0.694"	"0.071"	"0.792"	"0.055"	"0.779"	"0.083"	"0.687"	"0.076"	"0.750"	"0.097"	"0.589"	"0.073"	"0.749"	"0.092"	"0.756"	"0.090"	"0.761"	"0.092"	"0.704"	"0.088"	"0.743"	"0.059"	"0.721"	"0.085"	"0.794"	"0.077"
600	"0.610"	"0.048"	"0.634"	"0.061"	"0.661"	"0.044"	"0.669"	"0.054"	"0.667"	"0.057"	"0.569"	"0.068"	"0.579"	"0.058"	"0.588"	"0.068"	"0.594"	"0.065"	"0.593"	"0.067"	"0.660"	"0.063"	"0.635"	"0.049"	"0.591"	"0.056"	"0.640"	"0.063"
644	"0.674"	"0.072"	"0.573"	"0.062"	"0.705"	"0.059"	"0.707"	"0.069"	"0.640"	"0.068"	"0.647"	"0.065"	"0.572"	"0.066"	"0.647"	"0.066"	"0.659"	"0.069"	"0.662"	"0.069"	"0.643"	"0.069"	"0.618"	"0.051"	"0.668"	"0.071"	"0.689"	"0.072"
652	"0.499"	"0.084"	"0.564"	"0.074"	"0.616"	"0.050"	"0.616"	"0.050"	"0.608"	"0.055"	"0.466"	"0.068"	"0.470"	"0.075"	"0.467"	"0.079"	"0.461"	"0.078"	"0.452"	"0.077"	"0.543"	"0.075"	"0.567"	"0.056"	"0.446"	"0.103"	"0.549"	"0.070"
689	"0.561"	"0.065"	"0.664"	"0.046"	"0.685"	"0.048"	"0.710"	"0.054"	"0.590"	"0.049"	"0.547"	"0.066"	"0.553"	"0.063"	"0.561"	"0.070"	"0.559"	"0.069"	"0.569"	"0.061"	"0.583"	"0.056"	"0.571"	"0.067"	"0.520"	"0.065"	"0.623"	"0.057"
692	"0.519"	"0.053"	"0.530"	"0.049"	"0.588"	"0.051"	"0.556"	"0.061"	"0.580"	"0.040"	"0.507"	"0.053"	"0.488"	"0.060"	"0.532"	"0.055"	"0.528"	"0.054"	"0.522"	"0.055"	"0.595"	"0.042"	"0.543"	"0.041"	"0.526"	"0.048"	"0.535"	"0.050"
712	"0.502"	"0.068"	"0.549"	"0.067"	"0.696"	"0.052"	"0.738"	"0.047"	"0.593"	"0.061"	"0.532"	"0.078"	"0.531"	"0.070"	"0.549"	"0.080"	"0.560"	"0.090"	"0.542"	"0.088"	"0.599"	"0.073"	"0.653"	"0.072"	"0.527"	"0.062"	"0.617"	"0.070"
713	"0.535"	"0.060"	"0.531"	"0.059"	"0.566"	"0.039"	"0.551"	"0.039"	"0.529"	"0.046"	"0.481"	"0.059"	"0.447"	"0.045"	"0.498"	"0.048"	"0.510"	"0.051"	"0.510"	"0.051"	"0.543"	"0.047"	"0.562"	"0.050"	"0.499"	"0.060"	"0.546"	"0.050"
733	"0.581"	"0.059"	"0.609"	"0.059"	"0.590"	"0.052"	"0.567"	"0.070"	"0.585"	"0.067"	"0.506"	"0.058"	"0.522"	"0.070"	"0.516"	"0.063"	"0.523"	"0.061"	"0.513"	"0.062"	"0.596"	"0.060"	"0.506"	"0.050"	"0.650"	"0.053"	"0.512"	"0.063"
737	"0.676"	"0.038"	"0.639"	"0.045"	"0.769"	"0.031"	"0.707"	"0.045"	"0.691"	"0.046"	"0.614"	"0.044"	"0.678"	"0.050"	"0.626"	"0.048"	"0.616"	"0.051"	"0.604"	"0.050"	"0.688"	"0.045"	"0.757"	"0.027"	"0.616"	"0.041"	"0.695"	"0.036"
810	"0.608"	"0.050"	"0.677"	"0.064"	"0.649"	"0.036"	"0.710"	"0.046"	"0.623"	"0.055"	"0.551"	"0.071"	"0.568"	"0.065"	"0.550"	"0.076"	"0.563"	"0.073"	"0.561"	"0.074"	"0.616"	"0.060"	"0.569"	"0.073"	"0.608"	"0.053"	"0.614"	"0.063"
832	"0.746"	"0.052"	"0.845"	"0.041"	"0.771"	"0.059"	"0.760"	"0.067"	"0.759"	"0.041"	"0.747"	"0.056"	"0.775"	"0.063"	"0.760"	"0.060"	"0.758"	"0.057"	"0.754"	"0.053"	"0.785"	"0.043"	"0.710"	"0.055"	"0.796"	"0.051"	"0.735"	"0.054"
846	"0.773"	"0.040"	"0.734"	"0.068"	"0.822"	"0.042"	"0.816"	"0.049"	"0.691"	"0.056"	"0.817"	"0.048"	"0.673"	"0.067"	"0.823"	"0.045"	"0.838"	"0.043"	"0.834"	"0.042"	"0.718"	"0.044"	"0.801"	"0.042"	"0.778"	"0.047"	"0.824"	"0.039"
852	"0.736"	"0.066"	"0.794"	"0.040"	"0.821"	"0.032"	"0.757"	"0.047"	"0.761"	"0.046"	"0.738"	"0.054"	"0.774"	"0.037"	"0.755"	"0.053"	"0.758"	"0.052"	"0.755"	"0.052"	"0.752"	"0.052"	"0.764"	"0.040"	"0.752"	"0.053"	"0.762"	"0.051"
858	"0.552"	"0.055"	"0.559"	"0.049"	"0.638"	"0.045"	"0.582"	"0.052"	"0.603"	"0.051"	"0.522"	"0.063"	"0.506"	"0.051"	"0.515"	"0.064"	"0.503"	"0.064"	"0.516"	"0.061"	"0.567"	"0.066"	"0.538"	"0.057"	"0.490"	"0.069"	"0.572"	"0.054"
859	"0.581"	"0.052"	"0.515"	"0.044"	"0.547"	"0.045"	"0.569"	"0.038"	"0.508"	"0.046"	"0.551"	"0.045"	"0.561"	"0.043"	"0.546"	"0.044"	"0.544"	"0.048"	"0.558"	"0.047"	"0.515"	"0.053"	"0.549"	"0.035"	"0.576"	"0.061"	"0.580"	"0.037"
ace	"0.856"	"0.051"	"0.893"	"0.020"	"0.863"	"0.070"	"0.864"	"0.032"	"0.833"	"0.048"	"0.915"	"0.034"	"0.868"	"0.059"	"0.925"	"0.036"	"0.926"	"0.035"	"0.925"	"0.032"	"0.866"	"0.039"	"0.797"	"0.071"	"0.909"	"0.026"	"0.883"	"0.042"
ache	"0.803"	"0.046"	"0.825"	"0.042"	"0.803"	"0.047"	"0.815"	"0.046"	"0.829"	"0.034"	"0.852"	"0.035"	"0.745"	"0.045"	"0.851"	"0.033"	"0.850"	"0.035"	"0.852"	"0.036"	"0.841"	"0.032"	"0.738"	"0.047"	"0.833"	"0.034"	"0.811"	"0.045"
ar	"0.941"	"0.083"	"0.935"	"0.084"	"0.959"	"0.043"	"0.960"	"0.040"	"0.963"	"0.030"	"0.952"	"0.055"	"0.929"	"0.061"	"0.951"	"0.061"	"0.955"	"0.054"	"0.954"	"0.052"	"0.963"	"0.033"	"0.903"	"0.078"	"0.932"	"0.095"	"0.952"	"0.072"
cdk2	"0.608"	"0.088"	"0.790"	"0.075"	"0.658"	"0.073"	"0.782"	"0.090"	"0.826"	"0.050"	"0.741"	"0.075"	"0.688"	"0.065"	"0.738"	"0.077"	"0.734"	"0.082"	"0.728"	"0.083"	"0.798"	"0.067"	"0.572"	"0.065"	"0.691"	"0.081"	"0.675"	"0.084"
cox2	"0.854"	"0.032"	"0.880"	"0.042"	"0.931"	"0.015"	"0.921"	"0.016"	"0.880"	"0.028"	"0.925"	"0.018"	"0.882"	"0.021"	"0.928"	"0.015"	"0.922"	"0.014"	"0.924"	"0.014"	"0.898"	"0.020"	"0.840"	"0.018"	"0.871"	"0.030"	"0.906"	"0.011"
dhfr	"0.993"	"0.003"	"0.993"	"0.004"	"0.979"	"0.007"	"0.989"	"0.006"	"0.997"	"0.002"	"0.994"	"0.004"	"0.990"	"0.005"	"0.995"	"0.003"	"0.996"	"0.003"	"0.995"	"0.004"	"0.997"	"0.001"	"0.971"	"0.010"	"0.996"	"0.002"	"0.994"	"0.003"
egfr	"0.902"	"0.102"	"0.913"	"0.103"	"0.870"	"0.099"	"0.907"	"0.103"	"0.901"	"0.095"	"0.901"	"0.098"	"0.917"	"0.068"	"0.904"	"0.099"	"0.908"	"0.101"	"0.905"	"0.101"	"0.903"	"0.095"	"0.822"	"0.098"	"0.909"	"0.100"	"0.904"	"0.103"
er_agonist	"0.932"	"0.059"	"0.882"	"0.061"	"0.950"	"0.060"	"0.963"	"0.030"	"0.950"	"0.044"	"0.969"	"0.022"	"0.971"	"0.025"	"0.974"	"0.016"	"0.980"	"0.010"	"0.980"	"0.009"	"0.968"	"0.019"	"0.918"	"0.069"	"0.953"	"0.025"	"0.975"	"0.038"
fgfr1	"0.837"	"0.104"	"0.872"	"0.098"	"0.827"	"0.071"	"0.885"	"0.077"	"0.884"	"0.083"	"0.847"	"0.093"	"0.888"	"0.072"	"0.854"	"0.091"	"0.864"	"0.087"	"0.866"	"0.087"	"0.887"	"0.080"	"0.748"	"0.083"	"0.852"	"0.102"	"0.832"	"0.091"
fxa	"0.893"	"0.017"	"0.909"	"0.016"	"0.900"	"0.019"	"0.905"	"0.017"	"0.914"	"0.018"	"0.925"	"0.015"	"0.911"	"0.014"	"0.926"	"0.016"	"0.929"	"0.014"	"0.927"	"0.015"	"0.934"	"0.012"	"0.866"	"0.025"	"0.922"	"0.014"	"0.909"	"0.015"
gpb	"0.959"	"0.015"	"0.939"	"0.017"	"0.952"	"0.014"	"0.935"	"0.024"	"0.930"	"0.019"	"0.936"	"0.021"	"0.890"	"0.027"	"0.939"	"0.020"	"0.940"	"0.020"	"0.939"	"0.020"	"0.940"	"0.015"	"0.930"	"0.020"	"0.954"	"0.019"	"0.953"	"0.016"
gr	"0.935"	"0.117"	"0.957"	"0.088"	"0.951"	"0.082"	"0.919"	"0.121"	"0.980"	"0.038"	"0.969"	"0.053"	"0.969"	"0.030"	"0.977"	"0.050"	"0.972"	"0.063"	"0.972"	"0.063"	"0.993"	"0.011"	"0.900"	"0.095"	"0.955"	"0.076"	"0.927"	"0.112"
hivrt	"0.582"	"0.073"	"0.714"	"0.064"	"0.609"	"0.075"	"0.682"	"0.074"	"0.709"	"0.079"	"0.605"	"0.080"	"0.628"	"0.076"	"0.593"	"0.079"	"0.595"	"0.079"	"0.600"	"0.077"	"0.657"	"0.078"	"0.513"	"0.068"	"0.571"	"0.081"	"0.590"	"0.071"
inha	"0.800"	"0.109"	"0.817"	"0.094"	"0.806"	"0.102"	"0.852"	"0.076"	"0.800"	"0.104"	"0.824"	"0.098"	"0.790"	"0.085"	"0.840"	"0.097"	"0.844"	"0.099"	"0.839"	"0.098"	"0.841"	"0.104"	"0.706"	"0.100"	"0.851"	"0.095"	"0.803"	"0.106"
na	"0.938"	"0.064"	"0.934"	"0.092"	"0.947"	"0.024"	"0.933"	"0.031"	"0.943"	"0.034"	"0.983"	"0.007"	"0.946"	"0.022"	"0.983"	"0.005"	"0.984"	"0.005"	"0.986"	"0.005"	"0.953"	"0.026"	"0.919"	"0.038"	"0.958"	"0.041"	"0.975"	"0.011"
p38	"0.881"	"0.066"	"0.896"	"0.060"	"0.842"	"0.075"	"0.881"	"0.064"	"0.909"	"0.049"	"0.908"	"0.043"	"0.833"	"0.062"	"0.913"	"0.041"	"0.913"	"0.042"	"0.914"	"0.042"	"0.905"	"0.053"	"0.751"	"0.086"	"0.906"	"0.045"	"0.878"	"0.068"
parp	"0.954"	"0.016"	"0.953"	"0.015"	"0.925"	"0.025"	"0.964"	"0.011"	"0.917"	"0.023"	"0.966"	"0.018"	"0.943"	"0.025"	"0.968"	"0.017"	"0.972"	"0.016"	"0.971"	"0.017"	"0.928"	"0.024"	"0.888"	"0.056"	"0.974"	"0.009"	"0.953"	"0.016"
pdgfrb	"0.841"	"0.082"	"0.891"	"0.067"	"0.891"	"0.042"	"0.924"	"0.053"	"0.833"	"0.076"	"0.893"	"0.064"	"0.825"	"0.075"	"0.887"	"0.070"	"0.893"	"0.068"	"0.888"	"0.068"	"0.841"	"0.076"	"0.762"	"0.074"	"0.881"	"0.076"	"0.871"	"0.077"
sahh	"0.958"	"0.053"	"0.951"	"0.050"	"0.960"	"0.036"	"0.963"	"0.030"	"0.969"	"0.016"	"0.970"	"0.023"	"0.975"	"0.011"	"0.971"	"0.020"	"0.973"	"0.019"	"0.972"	"0.019"	"0.975"	"0.013"	"0.949"	"0.034"	"0.953"	"0.059"	"0.973"	"0.022"
src	"0.747"	"0.097"	"0.831"	"0.064"	"0.802"	"0.060"	"0.863"	"0.054"	"0.840"	"0.036"	"0.743"	"0.059"	"0.833"	"0.041"	"0.762"	"0.059"	"0.772"	"0.058"	"0.771"	"0.055"	"0.843"	"0.044"	"0.730"	"0.057"	"0.767"	"0.067"	"0.765"	"0.065"
vegfr2	"0.677"	"0.111"	"0.778"	"0.064"	"0.796"	"0.072"	"0.793"	"0.059"	"0.796"	"0.072"	"0.680"	"0.065"	"0.705"	"0.083"	"0.692"	"0.068"	"0.707"	"0.078"	"0.706"	"0.076"	"0.781"	"0.076"	"0.689"	"0.075"	"0.708"	"0.094"	"0.679"	"0.094"
11359	"0.718"	"0.054"	"0.800"	"0.059"	"0.749"	"0.049"	"0.800"	"0.047"	"0.785"	"0.053"	"0.766"	"0.082"	"0.609"	"0.075"	"0.767"	"0.078"	"0.752"	"0.078"	"0.745"	"0.081"	"0.737"	"0.069"	"0.673"	"0.071"	"0.731"	"0.062"	"0.771"	"0.064"
28	"0.859"	"0.054"	"0.810"	"0.047"	"0.873"	"0.053"	"0.915"	"0.032"	"0.858"	"0.042"	"0.833"	"0.053"	"0.806"	"0.044"	"0.840"	"0.061"	"0.859"	"0.053"	"0.851"	"0.052"	"0.823"	"0.056"	"0.863"	"0.049"	"0.858"	"0.051"	"0.889"	"0.049"
11536	"0.823"	"0.066"	"0.820"	"0.058"	"0.850"	"0.055"	"0.836"	"0.059"	"0.750"	"0.061"	"0.785"	"0.065"	"0.721"	"0.055"	"0.773"	"0.073"	"0.766"	"0.077"	"0.771"	"0.075"	"0.720"	"0.074"	"0.766"	"0.060"	"0.750"	"0.086"	"0.841"	"0.054"
8	"0.666"	"0.077"	"0.802"	"0.044"	"0.811"	"0.051"	"0.815"	"0.043"	"0.832"	"0.044"	"0.660"	"0.059"	"0.690"	"0.047"	"0.648"	"0.067"	"0.623"	"0.073"	"0.608"	"0.073"	"0.766"	"0.070"	"0.739"	"0.065"	"0.654"	"0.085"	"0.724"	"0.065"
10434	"0.642"	"0.083"	"0.766"	"0.059"	"0.779"	"0.041"	"0.779"	"0.049"	"0.786"	"0.061"	"0.594"	"0.077"	"0.659"	"0.052"	"0.586"	"0.086"	"0.591"	"0.088"	"0.577"	"0.088"	"0.718"	"0.090"	"0.713"	"0.049"	"0.623"	"0.099"	"0.702"	"0.055"
12670	"0.665"	"0.056"	"0.749"	"0.042"	"0.784"	"0.034"	"0.807"	"0.029"	"0.812"	"0.023"	"0.648"	"0.049"	"0.655"	"0.043"	"0.643"	"0.052"	"0.646"	"0.049"	"0.628"	"0.049"	"0.757"	"0.033"	"0.748"	"0.039"	"0.652"	"0.064"	"0.739"	"0.042"
20014	"0.777"	"0.077"	"0.868"	"0.043"	"0.852"	"0.041"	"0.867"	"0.033"	"0.889"	"0.017"	"0.775"	"0.043"	"0.714"	"0.042"	"0.762"	"0.049"	"0.757"	"0.051"	"0.745"	"0.051"	"0.860"	"0.035"	"0.821"	"0.040"	"0.758"	"0.076"	"0.831"	"0.042"
234	"0.759"	"0.070"	"0.845"	"0.039"	"0.863"	"0.032"	"0.855"	"0.024"	"0.883"	"0.025"	"0.730"	"0.055"	"0.790"	"0.041"	"0.727"	"0.063"	"0.714"	"0.074"	"0.698"	"0.074"	"0.842"	"0.032"	"0.817"	"0.048"	"0.749"	"0.067"	"0.813"	"0.045"
12261	"0.690"	"0.079"	"0.822"	"0.044"	"0.769"	"0.067"	"0.847"	"0.056"	"0.812"	"0.044"	"0.710"	"0.071"	"0.653"	"0.058"	"0.707"	"0.067"	"0.703"	"0.069"	"0.692"	"0.068"	"0.755"	"0.057"	"0.706"	"0.062"	"0.706"	"0.073"	"0.756"	"0.073"
12209	"0.545"	"0.084"	"0.596"	"0.096"	"0.512"	"0.115"	"0.648"	"0.058"	"0.656"	"0.074"	"0.710"	"0.096"	"0.717"	"0.079"	"0.718"	"0.102"	"0.740"	"0.106"	"0.749"	"0.104"	"0.690"	"0.087"	"0.475"	"0.106"	"0.684"	"0.094"	"0.627"	"0.100"
25	"0.725"	"0.064"	"0.785"	"0.062"	"0.765"	"0.068"	"0.758"	"0.068"	"0.898"	"0.024"	"0.684"	"0.070"	"0.699"	"0.111"	"0.677"	"0.083"	"0.686"	"0.093"	"0.683"	"0.089"	"0.878"	"0.042"	"0.696"	"0.070"	"0.689"	"0.080"	"0.726"	"0.073"
36	"0.730"	"0.051"	"0.793"	"0.057"	"0.818"	"0.055"	"0.823"	"0.055"	"0.841"	"0.033"	"0.715"	"0.076"	"0.639"	"0.068"	"0.720"	"0.080"	"0.731"	"0.084"	"0.724"	"0.082"	"0.833"	"0.051"	"0.740"	"0.062"	"0.707"	"0.049"	"0.797"	"0.057"
43	"0.596"	"0.081"	"0.656"	"0.058"	"0.550"	"0.069"	"0.633"	"0.059"	"0.597"	"0.061"	"0.585"	"0.075"	"0.545"	"0.057"	"0.575"	"0.078"	"0.584"	"0.085"	"0.576"	"0.083"	"0.554"	"0.074"	"0.511"	"0.074"	"0.648"	"0.081"	"0.595"	"0.072"
219	"0.655"	"0.063"	"0.583"	"0.071"	"0.622"	"0.082"	"0.600"	"0.075"	"0.500"	"0.081"	"0.572"	"0.066"	"0.613"	"0.082"	"0.574"	"0.069"	"0.586"	"0.078"	"0.592"	"0.076"	"0.546"	"0.082"	"0.505"	"0.067"	"0.648"	"0.087"	"0.597"	"0.063"
130	"0.629"	"0.049"	"0.577"	"0.053"	"0.587"	"0.075"	"0.633"	"0.052"	"0.516"	"0.062"	"0.571"	"0.068"	"0.556"	"0.063"	"0.587"	"0.072"	"0.596"	"0.081"	"0.580"	"0.079"	"0.525"	"0.078"	"0.526"	"0.066"	"0.703"	"0.049"	"0.597"	"0.060"
105	"0.743"	"0.084"	"0.792"	"0.072"	"0.771"	"0.081"	"0.827"	"0.056"	"0.834"	"0.051"	"0.753"	"0.071"	"0.765"	"0.053"	"0.770"	"0.074"	"0.769"	"0.072"	"0.764"	"0.073"	"0.840"	"0.057"	"0.748"	"0.079"	"0.812"	"0.071"	"0.769"	"0.074"
11336	"0.749"	"0.064"	"0.775"	"0.066"	"0.757"	"0.063"	"0.795"	"0.065"	"0.808"	"0.052"	"0.763"	"0.067"	"0.770"	"0.071"	"0.760"	"0.074"	"0.766"	"0.072"	"0.757"	"0.072"	"0.784"	"0.066"	"0.736"	"0.057"	"0.714"	"0.081"	"0.793"	"0.067"
20174	"0.897"	"0.028"	"0.809"	"0.071"	"0.845"	"0.038"	"0.841"	"0.035"	"0.795"	"0.060"	"0.882"	"0.043"	"0.774"	"0.072"	"0.894"	"0.040"	"0.924"	"0.028"	"0.918"	"0.029"	"0.801"	"0.065"	"0.775"	"0.040"	"0.941"	"0.012"	"0.892"	"0.031"
126	"0.615"	"0.052"	"0.597"	"0.058"	"0.714"	"0.050"	"0.741"	"0.039"	"0.597"	"0.055"	"0.610"	"0.065"	"0.604"	"0.073"	"0.617"	"0.073"	"0.644"	"0.073"	"0.650"	"0.067"	"0.605"	"0.056"	"0.601"	"0.055"	"0.625"	"0.054"	"0.687"	"0.046"
11225	"0.861"	"0.047"	"0.903"	"0.023"	"0.881"	"0.046"	"0.819"	"0.057"	"0.859"	"0.032"	"0.821"	"0.051"	"0.827"	"0.031"	"0.817"	"0.056"	"0.807"	"0.065"	"0.798"	"0.066"	"0.849"	"0.043"	"0.776"	"0.067"	"0.866"	"0.040"	"0.815"	"0.059"
12252	"0.701"	"0.057"	"0.745"	"0.042"	"0.755"	"0.057"	"0.756"	"0.076"	"0.729"	"0.050"	"0.655"	"0.064"	"0.654"	"0.051"	"0.646"	"0.070"	"0.647"	"0.074"	"0.645"	"0.071"	"0.694"	"0.064"	"0.637"	"0.063"	"0.666"	"0.071"	"0.705"	"0.053"
11682	"0.820"	"0.053"	"0.806"	"0.048"	"0.830"	"0.047"	"0.802"	"0.052"	"0.795"	"0.066"	"0.788"	"0.069"	"0.804"	"0.063"	"0.779"	"0.071"	"0.778"	"0.072"	"0.780"	"0.069"	"0.767"	"0.076"	"0.750"	"0.054"	"0.855"	"0.057"	"0.805"	"0.057"
134	"0.831"	"0.040"	"0.847"	"0.046"	"0.839"	"0.033"	"0.814"	"0.042"	"0.858"	"0.034"	"0.781"	"0.048"	"0.768"	"0.043"	"0.769"	"0.051"	"0.759"	"0.050"	"0.755"	"0.049"	"0.801"	"0.046"	"0.813"	"0.053"	"0.715"	"0.042"	"0.844"	"0.036"
116	"0.867"	"0.063"	"0.899"	"0.057"	"0.885"	"0.041"	"0.893"	"0.040"	"0.874"	"0.077"	"0.846"	"0.072"	"0.846"	"0.066"	"0.843"	"0.067"	"0.841"	"0.070"	"0.837"	"0.071"	"0.838"	"0.094"	"0.829"	"0.057"	"0.823"	"0.061"	"0.889"	"0.045"
11265	"0.937"	"0.051"	"0.895"	"0.049"	"0.963"	"0.026"	"0.946"	"0.038"	"0.937"	"0.025"	"0.932"	"0.059"	"0.885"	"0.039"	"0.934"	"0.058"	"0.913"	"0.075"	"0.910"	"0.077"	"0.928"	"0.030"	"0.888"	"0.065"	"0.931"	"0.063"	"0.953"	"0.055"
10475	"0.786"	"0.063"	"0.804"	"0.077"	"0.813"	"0.060"	"0.739"	"0.071"	"0.801"	"0.055"	"0.728"	"0.089"	"0.771"	"0.067"	"0.702"	"0.092"	"0.697"	"0.089"	"0.697"	"0.088"	"0.754"	"0.069"	"0.789"	"0.070"	"0.742"	"0.077"	"0.775"	"0.075"
12679	"0.944"	"0.037"	"0.902"	"0.050"	"0.950"	"0.024"	"0.962"	"0.029"	"0.923"	"0.065"	"0.931"	"0.051"	"0.885"	"0.070"	"0.928"	"0.052"	"0.925"	"0.054"	"0.926"	"0.052"	"0.926"	"0.073"	"0.931"	"0.039"	"0.916"	"0.066"	"0.950"	"0.036"
10579	"0.865"	"0.079"	"0.864"	"0.083"	"0.862"	"0.063"	"0.870"	"0.063"	"0.872"	"0.061"	"0.802"	"0.112"	"0.845"	"0.072"	"0.806"	"0.107"	"0.810"	"0.108"	"0.800"	"0.111"	"0.838"	"0.089"	"0.776"	"0.073"	"0.894"	"0.080"	"0.840"	"0.080"
11575	"0.773"	"0.057"	"0.788"	"0.046"	"0.774"	"0.065"	"0.772"	"0.059"	"0.762"	"0.049"	"0.756"	"0.054"	"0.732"	"0.031"	"0.756"	"0.055"	"0.758"	"0.050"	"0.750"	"0.051"	"0.755"	"0.060"	"0.699"	"0.072"	"0.772"	"0.054"	"0.758"	"0.056"
18061	"0.797"	"0.044"	"0.748"	"0.044"	"0.788"	"0.068"	"0.802"	"0.051"	"0.817"	"0.044"	"0.774"	"0.072"	"0.743"	"0.051"	"0.780"	"0.067"	"0.768"	"0.071"	"0.767"	"0.073"	"0.790"	"0.065"	"0.769"	"0.046"	"0.736"	"0.049"	"0.836"	"0.039"
237	"0.926"	"0.020"	"0.875"	"0.057"	"0.934"	"0.016"	"0.960"	"0.010"	"0.866"	"0.047"	"0.940"	"0.024"	"0.837"	"0.050"	"0.945"	"0.022"	"0.950"	"0.023"	"0.954"	"0.021"	"0.891"	"0.042"	"0.877"	"0.047"	"0.909"	"0.034"	"0.955"	"0.014"
276	"0.851"	"0.043"	"0.862"	"0.059"	"0.869"	"0.036"	"0.887"	"0.036"	"0.853"	"0.050"	"0.836"	"0.057"	"0.667"	"0.082"	"0.838"	"0.062"	"0.845"	"0.063"	"0.840"	"0.064"	"0.812"	"0.067"	"0.838"	"0.047"	"0.834"	"0.056"	"0.877"	"0.046"
11534	"0.668"	"0.059"	"0.764"	"0.035"	"0.644"	"0.070"	"0.687"	"0.044"	"0.680"	"0.045"	"0.749"	"0.061"	"0.604"	"0.048"	"0.743"	"0.065"	"0.732"	"0.073"	"0.733"	"0.069"	"0.671"	"0.057"	"0.558"	"0.067"	"0.712"	"0.064"	"0.672"	"0.059"
10198	"0.801"	"0.046"	"0.793"	"0.043"	"0.748"	"0.058"	"0.778"	"0.051"	"0.766"	"0.051"	"0.759"	"0.074"	"0.740"	"0.068"	"0.753"	"0.074"	"0.743"	"0.083"	"0.749"	"0.082"	"0.729"	"0.078"	"0.743"	"0.043"	"0.731"	"0.067"	"0.798"	"0.056"
10498	"0.634"	"0.051"	"0.732"	"0.060"	"0.634"	"0.048"	"0.680"	"0.055"	"0.643"	"0.062"	"0.696"	"0.060"	"0.582"	"0.050"	"0.687"	"0.063"	"0.679"	"0.064"	"0.688"	"0.058"	"0.639"	"0.068"	"0.548"	"0.049"	"0.650"	"0.062"	"0.646"	"0.046"
12911	"0.487"	"0.056"	"0.526"	"0.062"	"0.534"	"0.063"	"0.576"	"0.049"	"0.555"	"0.054"	"0.426"	"0.043"	"0.427"	"0.050"	"0.416"	"0.046"	"0.414"	"0.057"	"0.413"	"0.053"	"0.475"	"0.061"	"0.510"	"0.063"	"0.472"	"0.059"	"0.524"	"0.050"
12968	"0.888"	"0.054"	"0.861"	"0.064"	"0.913"	"0.044"	"0.835"	"0.070"	"0.852"	"0.082"	"0.831"	"0.083"	"0.836"	"0.087"	"0.832"	"0.076"	"0.826"	"0.081"	"0.818"	"0.082"	"0.837"	"0.095"	"0.872"	"0.065"	"0.857"	"0.074"	"0.875"	"0.056"
100579	"0.684"	"0.085"	"0.731"	"0.080"	"0.736"	"0.097"	"0.760"	"0.076"	"0.758"	"0.055"	"0.786"	"0.070"	"0.731"	"0.072"	"0.788"	"0.076"	"0.850"	"0.071"	"0.860"	"0.066"	"0.768"	"0.069"	"0.670"	"0.086"	"0.829"	"0.076"	"0.739"	"0.088"
100126	"0.862"	"0.033"	"0.888"	"0.027"	"0.915"	"0.023"	"0.917"	"0.016"	"0.859"	"0.039"	"0.831"	"0.051"	"0.718"	"0.076"	"0.829"	"0.050"	"0.827"	"0.060"	"0.823"	"0.061"	"0.843"	"0.042"	"0.867"	"0.037"	"0.820"	"0.048"	"0.888"	"0.029"
10378	"0.698"	"0.031"	"0.755"	"0.041"	"0.657"	"0.036"	"0.732"	"0.056"	"0.668"	"0.055"	"0.716"	"0.044"	"0.579"	"0.057"	"0.708"	"0.046"	"0.704"	"0.049"	"0.716"	"0.044"	"0.679"	"0.051"	"0.560"	"0.052"	"0.704"	"0.041"	"0.691"	"0.045"
10417	"0.832"	"0.070"	"0.884"	"0.044"	"0.880"	"0.048"	"0.837"	"0.068"	"0.840"	"0.058"	"0.799"	"0.083"	"0.798"	"0.064"	"0.780"	"0.093"	"0.769"	"0.105"	"0.771"	"0.104"	"0.777"	"0.089"	"0.818"	"0.066"	"0.758"	"0.083"	"0.833"	"0.080"
10752	"0.761"	"0.058"	"0.852"	"0.043"	"0.831"	"0.047"	"0.852"	"0.037"	"0.848"	"0.049"	"0.785"	"0.051"	"0.760"	"0.074"	"0.794"	"0.047"	"0.789"	"0.046"	"0.782"	"0.047"	"0.789"	"0.054"	"0.783"	"0.052"	"0.802"	"0.058"	"0.805"	"0.046"
10773	"0.820"	"0.081"	"0.824"	"0.100"	"0.849"	"0.063"	"0.879"	"0.073"	"0.926"	"0.040"	"0.845"	"0.066"	"0.805"	"0.085"	"0.832"	"0.082"	"0.838"	"0.086"	"0.840"	"0.083"	"0.868"	"0.079"	"0.825"	"0.057"	"0.845"	"0.070"	"0.854"	"0.070"
11631	"0.724"	"0.063"	"0.676"	"0.054"	"0.740"	"0.066"	"0.782"	"0.044"	"0.684"	"0.076"	"0.732"	"0.053"	"0.628"	"0.084"	"0.726"	"0.053"	"0.743"	"0.058"	"0.749"	"0.056"	"0.687"	"0.087"	"0.677"	"0.071"	"0.742"	"0.071"	"0.785"	"0.051"
10927	"0.976"	"0.017"	"0.943"	"0.026"	"0.967"	"0.017"	"0.954"	"0.028"	"0.951"	"0.025"	"0.933"	"0.041"	"0.941"	"0.020"	"0.923"	"0.047"	"0.921"	"0.057"	"0.914"	"0.060"	"0.939"	"0.033"	"0.962"	"0.022"	"0.957"	"0.034"	"0.959"	"0.028"
11085	"0.880"	"0.038"	"0.891"	"0.041"	"0.904"	"0.030"	"0.913"	"0.030"	"0.900"	"0.050"	"0.910"	"0.028"	"0.874"	"0.051"	"0.919"	"0.022"	"0.925"	"0.021"	"0.922"	"0.023"	"0.910"	"0.045"	"0.778"	"0.041"	"0.935"	"0.019"	"0.889"	"0.040"
11442	"0.927"	"0.050"	"0.941"	"0.038"	"0.922"	"0.036"	"0.970"	"0.023"	"0.930"	"0.041"	"0.942"	"0.039"	"0.887"	"0.079"	"0.945"	"0.037"	"0.956"	"0.035"	"0.950"	"0.038"	"0.935"	"0.039"	"0.863"	"0.048"	"0.962"	"0.040"	"0.952"	"0.036"
11279	"0.888"	"0.030"	"0.901"	"0.039"	"0.910"	"0.024"	"0.900"	"0.034"	"0.891"	"0.034"	"0.865"	"0.046"	"0.866"	"0.039"	"0.863"	"0.048"	"0.870"	"0.053"	"0.865"	"0.055"	"0.897"	"0.036"	"0.874"	"0.031"	"0.900"	"0.033"	"0.892"	"0.032"
11488	"0.851"	"0.082"	"0.802"	"0.093"	"0.864"	"0.082"	"0.864"	"0.081"	"0.820"	"0.089"	"0.831"	"0.090"	"0.836"	"0.100"	"0.837"	"0.091"	"0.848"	"0.088"	"0.851"	"0.085"	"0.846"	"0.090"	"0.808"	"0.072"	"0.896"	"0.070"	"0.840"	"0.078"
12840	"0.737"	"0.058"	"0.790"	"0.058"	"0.848"	"0.044"	"0.854"	"0.045"	"0.862"	"0.037"	"0.724"	"0.057"	"0.718"	"0.048"	"0.715"	"0.065"	"0.712"	"0.066"	"0.699"	"0.064"	"0.804"	"0.043"	"0.795"	"0.052"	"0.751"	"0.063"	"0.794"	"0.050"
