# Supplementary material for: Open-source platform to benchmark fingerprints for ligand-based virtual screening
Source: J Cheminform. 2013 May 30;5:26. doi: 10.1186/1758-2946-5-26 (PMC3686626; doi:10.1186/1758-2946-5-26)
Supplement: Additional file 1 — Numerical Values of Results. The file results.zip contains the csv files with the numerical values of the results of the benchmarking study. [file 1758-2946-5-26-S1.zip › summary_BEDROC100.csv]

#	"fcfc4"	"std"	"rdk5"	"std"	"ap"	"std"	"tt"	"std"	"avalon"	"std"	"ecfp6"	"std"	"maccs"	"std"	"ecfp4"	"std"	"lecfp4"	"std"	"lecfp6"	"std"	"laval"	"std"	"ecfc0"	"std"	"fcfp4"	"std"	"ecfc4"	"std"
466	"0.038"	"0.029"	"0.043"	"0.032"	"0.061"	"0.036"	"0.060"	"0.035"	"0.051"	"0.035"	"0.064"	"0.035"	"0.040"	"0.032"	"0.061"	"0.035"	"0.063"	"0.035"	"0.065"	"0.035"	"0.051"	"0.033"	"0.026"	"0.018"	"0.042"	"0.030"	"0.050"	"0.033"
548	"0.163"	"0.076"	"0.136"	"0.072"	"0.128"	"0.051"	"0.165"	"0.075"	"0.139"	"0.069"	"0.184"	"0.082"	"0.036"	"0.028"	"0.177"	"0.085"	"0.174"	"0.083"	"0.178"	"0.082"	"0.134"	"0.067"	"0.057"	"0.035"	"0.172"	"0.087"	"0.196"	"0.081"
600	"0.068"	"0.055"	"0.087"	"0.048"	"0.086"	"0.055"	"0.081"	"0.052"	"0.076"	"0.050"	"0.069"	"0.053"	"0.039"	"0.040"	"0.070"	"0.054"	"0.070"	"0.053"	"0.070"	"0.053"	"0.078"	"0.049"	"0.049"	"0.038"	"0.068"	"0.054"	"0.070"	"0.056"
644	"0.097"	"0.052"	"0.097"	"0.058"	"0.093"	"0.052"	"0.121"	"0.061"	"0.136"	"0.054"	"0.132"	"0.063"	"0.043"	"0.034"	"0.121"	"0.059"	"0.123"	"0.059"	"0.133"	"0.061"	"0.134"	"0.054"	"0.039"	"0.030"	"0.123"	"0.052"	"0.127"	"0.053"
652	"0.036"	"0.027"	"0.034"	"0.031"	"0.053"	"0.033"	"0.054"	"0.028"	"0.050"	"0.034"	"0.042"	"0.029"	"0.028"	"0.025"	"0.043"	"0.030"	"0.044"	"0.030"	"0.042"	"0.029"	"0.047"	"0.035"	"0.031"	"0.018"	"0.039"	"0.032"	"0.045"	"0.027"
689	"0.043"	"0.031"	"0.060"	"0.036"	"0.044"	"0.036"	"0.062"	"0.036"	"0.061"	"0.029"	"0.079"	"0.044"	"0.036"	"0.033"	"0.083"	"0.043"	"0.077"	"0.042"	"0.076"	"0.043"	"0.061"	"0.027"	"0.005"	"0.007"	"0.067"	"0.031"	"0.038"	"0.026"
692	"0.022"	"0.021"	"0.023"	"0.021"	"0.006"	"0.007"	"0.026"	"0.023"	"0.029"	"0.023"	"0.024"	"0.018"	"0.003"	"0.005"	"0.017"	"0.013"	"0.020"	"0.016"	"0.024"	"0.018"	"0.022"	"0.020"	"0.006"	"0.007"	"0.026"	"0.022"	"0.017"	"0.016"
712	"0.060"	"0.046"	"0.084"	"0.057"	"0.085"	"0.045"	"0.142"	"0.064"	"0.074"	"0.055"	"0.065"	"0.051"	"0.051"	"0.047"	"0.073"	"0.054"	"0.080"	"0.056"	"0.071"	"0.053"	"0.081"	"0.055"	"0.041"	"0.033"	"0.072"	"0.051"	"0.085"	"0.052"
713	"0.046"	"0.034"	"0.051"	"0.035"	"0.055"	"0.033"	"0.064"	"0.043"	"0.044"	"0.033"	"0.060"	"0.039"	"0.038"	"0.030"	"0.063"	"0.038"	"0.066"	"0.040"	"0.063"	"0.039"	"0.047"	"0.033"	"0.045"	"0.030"	"0.055"	"0.036"	"0.066"	"0.040"
733	"0.071"	"0.032"	"0.056"	"0.032"	"0.039"	"0.027"	"0.052"	"0.030"	"0.084"	"0.048"	"0.079"	"0.042"	"0.040"	"0.025"	"0.083"	"0.043"	"0.082"	"0.044"	"0.082"	"0.044"	"0.085"	"0.048"	"0.014"	"0.016"	"0.079"	"0.039"	"0.065"	"0.036"
737	"0.030"	"0.023"	"0.062"	"0.047"	"0.046"	"0.027"	"0.030"	"0.025"	"0.034"	"0.025"	"0.043"	"0.033"	"0.024"	"0.020"	"0.041"	"0.031"	"0.040"	"0.030"	"0.042"	"0.032"	"0.035"	"0.027"	"0.078"	"0.036"	"0.039"	"0.029"	"0.029"	"0.025"
810	"0.069"	"0.039"	"0.085"	"0.045"	"0.067"	"0.033"	"0.096"	"0.044"	"0.084"	"0.037"	"0.091"	"0.045"	"0.041"	"0.029"	"0.094"	"0.043"	"0.094"	"0.044"	"0.095"	"0.046"	"0.084"	"0.035"	"0.032"	"0.022"	"0.082"	"0.037"	"0.081"	"0.039"
832	"0.259"	"0.076"	"0.391"	"0.058"	"0.243"	"0.063"	"0.296"	"0.070"	"0.309"	"0.073"	"0.297"	"0.067"	"0.254"	"0.087"	"0.300"	"0.066"	"0.305"	"0.066"	"0.297"	"0.068"	"0.311"	"0.075"	"0.084"	"0.037"	"0.318"	"0.074"	"0.271"	"0.072"
846	"0.178"	"0.091"	"0.193"	"0.088"	"0.179"	"0.082"	"0.195"	"0.090"	"0.162"	"0.081"	"0.223"	"0.083"	"0.142"	"0.074"	"0.217"	"0.082"	"0.229"	"0.083"	"0.239"	"0.084"	"0.163"	"0.080"	"0.132"	"0.071"	"0.211"	"0.077"	"0.210"	"0.086"
852	"0.215"	"0.096"	"0.281"	"0.109"	"0.192"	"0.080"	"0.261"	"0.110"	"0.245"	"0.097"	"0.260"	"0.111"	"0.165"	"0.063"	"0.266"	"0.110"	"0.267"	"0.109"	"0.262"	"0.113"	"0.254"	"0.098"	"0.138"	"0.062"	"0.249"	"0.101"	"0.242"	"0.099"
858	"0.063"	"0.044"	"0.058"	"0.037"	"0.048"	"0.034"	"0.079"	"0.047"	"0.067"	"0.041"	"0.078"	"0.048"	"0.034"	"0.029"	"0.072"	"0.046"	"0.073"	"0.047"	"0.076"	"0.048"	"0.068"	"0.041"	"0.025"	"0.023"	"0.069"	"0.042"	"0.077"	"0.047"
859	"0.040"	"0.030"	"0.022"	"0.024"	"0.018"	"0.016"	"0.030"	"0.025"	"0.018"	"0.019"	"0.014"	"0.014"	"0.032"	"0.025"	"0.016"	"0.016"	"0.018"	"0.016"	"0.019"	"0.016"	"0.018"	"0.018"	"0.022"	"0.014"	"0.034"	"0.030"	"0.024"	"0.019"
ace	"0.667"	"0.103"	"0.678"	"0.076"	"0.714"	"0.094"	"0.690"	"0.099"	"0.618"	"0.097"	"0.685"	"0.091"	"0.701"	"0.090"	"0.714"	"0.082"	"0.714"	"0.079"	"0.686"	"0.083"	"0.621"	"0.095"	"0.523"	"0.094"	"0.734"	"0.082"	"0.655"	"0.097"
ache	"0.828"	"0.043"	"0.776"	"0.080"	"0.862"	"0.045"	"0.873"	"0.050"	"0.813"	"0.090"	"0.906"	"0.029"	"0.624"	"0.097"	"0.894"	"0.037"	"0.898"	"0.036"	"0.908"	"0.031"	"0.811"	"0.091"	"0.671"	"0.082"	"0.844"	"0.045"	"0.877"	"0.041"
ar	"0.727"	"0.107"	"0.769"	"0.098"	"0.732"	"0.111"	"0.717"	"0.120"	"0.801"	"0.076"	"0.736"	"0.125"	"0.619"	"0.097"	"0.751"	"0.121"	"0.754"	"0.121"	"0.739"	"0.124"	"0.785"	"0.075"	"0.643"	"0.140"	"0.761"	"0.105"	"0.740"	"0.119"
cdk2	"0.487"	"0.124"	"0.630"	"0.112"	"0.462"	"0.100"	"0.572"	"0.131"	"0.615"	"0.099"	"0.565"	"0.117"	"0.452"	"0.129"	"0.594"	"0.110"	"0.607"	"0.114"	"0.583"	"0.118"	"0.610"	"0.110"	"0.241"	"0.098"	"0.580"	"0.118"	"0.538"	"0.116"
cox2	"0.710"	"0.075"	"0.734"	"0.074"	"0.883"	"0.036"	"0.817"	"0.062"	"0.739"	"0.050"	"0.830"	"0.061"	"0.661"	"0.054"	"0.843"	"0.051"	"0.858"	"0.045"	"0.853"	"0.053"	"0.768"	"0.051"	"0.580"	"0.082"	"0.743"	"0.065"	"0.847"	"0.043"
dhfr	"0.942"	"0.021"	"0.934"	"0.028"	"0.920"	"0.021"	"0.905"	"0.038"	"0.957"	"0.013"	"0.942"	"0.029"	"0.909"	"0.036"	"0.951"	"0.020"	"0.954"	"0.020"	"0.943"	"0.031"	"0.957"	"0.012"	"0.860"	"0.054"	"0.955"	"0.018"	"0.945"	"0.020"
egfr	"0.897"	"0.042"	"0.919"	"0.041"	"0.811"	"0.080"	"0.912"	"0.048"	"0.820"	"0.077"	"0.918"	"0.044"	"0.754"	"0.121"	"0.924"	"0.041"	"0.929"	"0.039"	"0.920"	"0.041"	"0.835"	"0.071"	"0.539"	"0.103"	"0.907"	"0.034"	"0.919"	"0.043"
er_agonist	"0.861"	"0.056"	"0.824"	"0.052"	"0.849"	"0.060"	"0.834"	"0.067"	"0.875"	"0.054"	"0.862"	"0.050"	"0.846"	"0.048"	"0.864"	"0.048"	"0.864"	"0.047"	"0.863"	"0.047"	"0.881"	"0.054"	"0.745"	"0.113"	"0.855"	"0.053"	"0.877"	"0.053"
fgfr1	"0.904"	"0.061"	"0.911"	"0.059"	"0.815"	"0.096"	"0.886"	"0.066"	"0.916"	"0.055"	"0.895"	"0.066"	"0.810"	"0.094"	"0.899"	"0.063"	"0.912"	"0.055"	"0.911"	"0.057"	"0.913"	"0.059"	"0.686"	"0.090"	"0.920"	"0.050"	"0.890"	"0.065"
fxa	"0.944"	"0.014"	"0.954"	"0.007"	"0.946"	"0.011"	"0.959"	"0.006"	"0.957"	"0.006"	"0.965"	"0.008"	"0.908"	"0.042"	"0.971"	"0.008"	"0.975"	"0.008"	"0.972"	"0.008"	"0.958"	"0.007"	"0.871"	"0.041"	"0.959"	"0.007"	"0.962"	"0.008"
gpb	"0.813"	"0.118"	"0.708"	"0.102"	"0.735"	"0.129"	"0.773"	"0.086"	"0.689"	"0.087"	"0.774"	"0.121"	"0.483"	"0.109"	"0.775"	"0.106"	"0.776"	"0.108"	"0.774"	"0.118"	"0.702"	"0.076"	"0.591"	"0.112"	"0.820"	"0.133"	"0.761"	"0.098"
gr	"0.847"	"0.106"	"0.893"	"0.105"	"0.878"	"0.108"	"0.862"	"0.111"	"0.900"	"0.099"	"0.879"	"0.104"	"0.850"	"0.095"	"0.900"	"0.101"	"0.910"	"0.100"	"0.908"	"0.098"	"0.904"	"0.096"	"0.709"	"0.102"	"0.862"	"0.092"	"0.856"	"0.109"
hivrt	"0.545"	"0.107"	"0.567"	"0.097"	"0.564"	"0.105"	"0.541"	"0.125"	"0.573"	"0.111"	"0.608"	"0.090"	"0.466"	"0.128"	"0.591"	"0.097"	"0.587"	"0.103"	"0.602"	"0.093"	"0.592"	"0.106"	"0.394"	"0.106"	"0.583"	"0.116"	"0.568"	"0.096"
inha	"0.800"	"0.092"	"0.834"	"0.078"	"0.762"	"0.096"	"0.818"	"0.088"	"0.871"	"0.070"	"0.879"	"0.070"	"0.705"	"0.095"	"0.880"	"0.071"	"0.883"	"0.069"	"0.882"	"0.069"	"0.879"	"0.065"	"0.596"	"0.138"	"0.872"	"0.067"	"0.851"	"0.075"
na	"0.866"	"0.048"	"0.939"	"0.028"	"0.817"	"0.060"	"0.893"	"0.035"	"0.917"	"0.026"	"0.896"	"0.046"	"0.886"	"0.047"	"0.886"	"0.046"	"0.888"	"0.045"	"0.901"	"0.042"	"0.921"	"0.025"	"0.764"	"0.082"	"0.888"	"0.036"	"0.878"	"0.038"
p38	"0.917"	"0.037"	"0.902"	"0.030"	"0.796"	"0.081"	"0.871"	"0.053"	"0.890"	"0.041"	"0.928"	"0.028"	"0.622"	"0.116"	"0.927"	"0.028"	"0.933"	"0.027"	"0.935"	"0.027"	"0.902"	"0.035"	"0.524"	"0.124"	"0.917"	"0.036"	"0.919"	"0.027"
parp	"0.957"	"0.014"	"0.966"	"0.008"	"0.907"	"0.092"	"0.959"	"0.023"	"0.961"	"0.007"	"0.965"	"0.007"	"0.958"	"0.014"	"0.964"	"0.007"	"0.966"	"0.006"	"0.965"	"0.007"	"0.962"	"0.007"	"0.765"	"0.095"	"0.966"	"0.008"	"0.957"	"0.015"
pdgfrb	"0.861"	"0.058"	"0.887"	"0.055"	"0.839"	"0.052"	"0.879"	"0.054"	"0.812"	"0.070"	"0.881"	"0.054"	"0.762"	"0.092"	"0.887"	"0.058"	"0.890"	"0.057"	"0.884"	"0.057"	"0.825"	"0.065"	"0.581"	"0.102"	"0.892"	"0.061"	"0.871"	"0.058"
sahh	"0.816"	"0.082"	"0.746"	"0.116"	"0.689"	"0.121"	"0.691"	"0.094"	"0.718"	"0.085"	"0.728"	"0.085"	"0.772"	"0.089"	"0.716"	"0.090"	"0.726"	"0.094"	"0.738"	"0.087"	"0.745"	"0.080"	"0.589"	"0.114"	"0.804"	"0.093"	"0.739"	"0.086"
src	"0.752"	"0.121"	"0.753"	"0.110"	"0.683"	"0.109"	"0.733"	"0.136"	"0.709"	"0.115"	"0.730"	"0.129"	"0.636"	"0.103"	"0.732"	"0.128"	"0.739"	"0.124"	"0.741"	"0.126"	"0.715"	"0.118"	"0.570"	"0.113"	"0.741"	"0.126"	"0.742"	"0.123"
vegfr2	"0.494"	"0.112"	"0.502"	"0.123"	"0.585"	"0.081"	"0.554"	"0.101"	"0.433"	"0.115"	"0.520"	"0.110"	"0.407"	"0.131"	"0.532"	"0.110"	"0.545"	"0.108"	"0.542"	"0.108"	"0.433"	"0.121"	"0.402"	"0.118"	"0.517"	"0.124"	"0.516"	"0.106"
11359	"0.421"	"0.096"	"0.417"	"0.088"	"0.379"	"0.075"	"0.519"	"0.101"	"0.414"	"0.100"	"0.543"	"0.108"	"0.241"	"0.075"	"0.524"	"0.107"	"0.520"	"0.105"	"0.541"	"0.107"	"0.431"	"0.107"	"0.199"	"0.072"	"0.466"	"0.113"	"0.503"	"0.103"
28	"0.614"	"0.100"	"0.571"	"0.099"	"0.670"	"0.109"	"0.714"	"0.089"	"0.566"	"0.104"	"0.679"	"0.097"	"0.498"	"0.114"	"0.701"	"0.101"	"0.713"	"0.099"	"0.696"	"0.099"	"0.566"	"0.105"	"0.545"	"0.117"	"0.680"	"0.106"	"0.680"	"0.098"
11536	"0.433"	"0.113"	"0.448"	"0.119"	"0.446"	"0.108"	"0.487"	"0.114"	"0.454"	"0.116"	"0.529"	"0.113"	"0.312"	"0.109"	"0.516"	"0.117"	"0.521"	"0.117"	"0.525"	"0.112"	"0.444"	"0.120"	"0.190"	"0.077"	"0.453"	"0.118"	"0.502"	"0.115"
8	"0.198"	"0.070"	"0.298"	"0.080"	"0.242"	"0.084"	"0.294"	"0.084"	"0.260"	"0.065"	"0.245"	"0.078"	"0.158"	"0.052"	"0.252"	"0.080"	"0.252"	"0.079"	"0.244"	"0.078"	"0.244"	"0.067"	"0.099"	"0.060"	"0.226"	"0.071"	"0.252"	"0.086"
10434	"0.181"	"0.098"	"0.291"	"0.109"	"0.193"	"0.082"	"0.281"	"0.094"	"0.232"	"0.076"	"0.236"	"0.083"	"0.142"	"0.065"	"0.241"	"0.087"	"0.247"	"0.089"	"0.242"	"0.087"	"0.227"	"0.083"	"0.051"	"0.032"	"0.224"	"0.100"	"0.219"	"0.083"
12670	"0.184"	"0.050"	"0.214"	"0.063"	"0.198"	"0.066"	"0.249"	"0.057"	"0.248"	"0.071"	"0.199"	"0.061"	"0.137"	"0.049"	"0.197"	"0.062"	"0.197"	"0.062"	"0.196"	"0.061"	"0.229"	"0.070"	"0.077"	"0.048"	"0.201"	"0.055"	"0.200"	"0.054"
20014	"0.379"	"0.129"	"0.438"	"0.113"	"0.362"	"0.126"	"0.437"	"0.119"	"0.442"	"0.111"	"0.410"	"0.103"	"0.183"	"0.061"	"0.406"	"0.104"	"0.408"	"0.105"	"0.403"	"0.107"	"0.419"	"0.122"	"0.187"	"0.087"	"0.421"	"0.130"	"0.411"	"0.113"
234	"0.413"	"0.125"	"0.492"	"0.122"	"0.429"	"0.106"	"0.480"	"0.128"	"0.484"	"0.109"	"0.430"	"0.119"	"0.280"	"0.072"	"0.439"	"0.124"	"0.434"	"0.126"	"0.420"	"0.125"	"0.444"	"0.124"	"0.222"	"0.087"	"0.458"	"0.120"	"0.445"	"0.122"
12261	"0.378"	"0.093"	"0.459"	"0.101"	"0.358"	"0.097"	"0.443"	"0.101"	"0.409"	"0.103"	"0.467"	"0.109"	"0.219"	"0.091"	"0.483"	"0.108"	"0.481"	"0.108"	"0.478"	"0.107"	"0.417"	"0.101"	"0.156"	"0.066"	"0.441"	"0.106"	"0.415"	"0.106"
12209	"0.128"	"0.080"	"0.141"	"0.076"	"0.097"	"0.071"	"0.201"	"0.076"	"0.223"	"0.075"	"0.248"	"0.108"	"0.158"	"0.084"	"0.250"	"0.111"	"0.256"	"0.109"	"0.268"	"0.115"	"0.225"	"0.080"	"0.024"	"0.034"	"0.213"	"0.084"	"0.169"	"0.087"
25	"0.318"	"0.102"	"0.381"	"0.122"	"0.331"	"0.102"	"0.410"	"0.100"	"0.562"	"0.099"	"0.353"	"0.107"	"0.274"	"0.151"	"0.367"	"0.107"	"0.379"	"0.112"	"0.361"	"0.111"	"0.526"	"0.121"	"0.140"	"0.085"	"0.333"	"0.096"	"0.336"	"0.109"
36	"0.325"	"0.085"	"0.425"	"0.105"	"0.380"	"0.097"	"0.451"	"0.103"	"0.469"	"0.094"	"0.428"	"0.097"	"0.220"	"0.075"	"0.436"	"0.092"	"0.447"	"0.096"	"0.435"	"0.098"	"0.430"	"0.093"	"0.171"	"0.077"	"0.381"	"0.086"	"0.414"	"0.105"
43	"0.079"	"0.057"	"0.127"	"0.078"	"0.047"	"0.041"	"0.094"	"0.064"	"0.103"	"0.062"	"0.124"	"0.071"	"0.061"	"0.039"	"0.134"	"0.079"	"0.143"	"0.083"	"0.135"	"0.076"	"0.093"	"0.062"	"0.011"	"0.017"	"0.155"	"0.088"	"0.088"	"0.065"
219	"0.167"	"0.056"	"0.158"	"0.066"	"0.169"	"0.075"	"0.180"	"0.076"	"0.144"	"0.055"	"0.176"	"0.060"	"0.132"	"0.062"	"0.180"	"0.061"	"0.187"	"0.061"	"0.196"	"0.062"	"0.159"	"0.055"	"0.040"	"0.034"	"0.170"	"0.073"	"0.173"	"0.061"
130	"0.111"	"0.042"	"0.081"	"0.034"	"0.092"	"0.042"	"0.123"	"0.041"	"0.063"	"0.030"	"0.147"	"0.056"	"0.061"	"0.037"	"0.149"	"0.058"	"0.153"	"0.062"	"0.152"	"0.060"	"0.071"	"0.033"	"0.013"	"0.014"	"0.180"	"0.059"	"0.120"	"0.048"
105	"0.435"	"0.096"	"0.437"	"0.108"	"0.404"	"0.074"	"0.499"	"0.096"	"0.468"	"0.091"	"0.495"	"0.105"	"0.316"	"0.053"	"0.496"	"0.100"	"0.496"	"0.096"	"0.506"	"0.105"	"0.491"	"0.088"	"0.273"	"0.084"	"0.499"	"0.103"	"0.456"	"0.087"
11336	"0.377"	"0.100"	"0.425"	"0.127"	"0.413"	"0.091"	"0.483"	"0.102"	"0.447"	"0.111"	"0.462"	"0.099"	"0.317"	"0.114"	"0.456"	"0.099"	"0.474"	"0.098"	"0.479"	"0.101"	"0.443"	"0.110"	"0.214"	"0.082"	"0.397"	"0.110"	"0.482"	"0.105"
20174	"0.499"	"0.086"	"0.417"	"0.099"	"0.381"	"0.075"	"0.426"	"0.080"	"0.399"	"0.068"	"0.533"	"0.100"	"0.273"	"0.100"	"0.558"	"0.097"	"0.610"	"0.094"	"0.586"	"0.096"	"0.386"	"0.070"	"0.130"	"0.056"	"0.697"	"0.086"	"0.456"	"0.086"
126	"0.124"	"0.056"	"0.169"	"0.049"	"0.181"	"0.070"	"0.212"	"0.076"	"0.158"	"0.052"	"0.212"	"0.091"	"0.118"	"0.051"	"0.214"	"0.085"	"0.222"	"0.088"	"0.228"	"0.095"	"0.166"	"0.056"	"0.038"	"0.026"	"0.168"	"0.067"	"0.211"	"0.082"
11225	"0.492"	"0.105"	"0.467"	"0.111"	"0.528"	"0.123"	"0.466"	"0.092"	"0.446"	"0.087"	"0.503"	"0.092"	"0.312"	"0.072"	"0.510"	"0.093"	"0.511"	"0.090"	"0.502"	"0.090"	"0.457"	"0.095"	"0.264"	"0.109"	"0.500"	"0.087"	"0.477"	"0.099"
12252	"0.281"	"0.107"	"0.349"	"0.101"	"0.272"	"0.112"	"0.321"	"0.110"	"0.297"	"0.087"	"0.329"	"0.102"	"0.180"	"0.066"	"0.326"	"0.104"	"0.332"	"0.111"	"0.338"	"0.109"	"0.297"	"0.087"	"0.058"	"0.053"	"0.322"	"0.121"	"0.282"	"0.087"
11682	"0.450"	"0.079"	"0.436"	"0.078"	"0.496"	"0.091"	"0.503"	"0.078"	"0.488"	"0.099"	"0.544"	"0.088"	"0.439"	"0.079"	"0.559"	"0.092"	"0.569"	"0.091"	"0.557"	"0.089"	"0.484"	"0.110"	"0.206"	"0.069"	"0.508"	"0.099"	"0.522"	"0.089"
134	"0.386"	"0.079"	"0.424"	"0.094"	"0.429"	"0.077"	"0.476"	"0.085"	"0.419"	"0.083"	"0.438"	"0.077"	"0.243"	"0.067"	"0.438"	"0.075"	"0.436"	"0.078"	"0.434"	"0.078"	"0.390"	"0.079"	"0.231"	"0.084"	"0.340"	"0.074"	"0.458"	"0.083"
116	"0.522"	"0.109"	"0.588"	"0.116"	"0.564"	"0.102"	"0.610"	"0.099"	"0.571"	"0.111"	"0.649"	"0.093"	"0.442"	"0.102"	"0.637"	"0.096"	"0.645"	"0.097"	"0.653"	"0.095"	"0.575"	"0.120"	"0.324"	"0.089"	"0.542"	"0.115"	"0.633"	"0.098"
11265	"0.801"	"0.080"	"0.669"	"0.120"	"0.780"	"0.070"	"0.801"	"0.044"	"0.685"	"0.095"	"0.816"	"0.061"	"0.577"	"0.102"	"0.820"	"0.062"	"0.821"	"0.060"	"0.819"	"0.057"	"0.693"	"0.101"	"0.590"	"0.106"	"0.809"	"0.078"	"0.843"	"0.058"
10475	"0.621"	"0.122"	"0.620"	"0.123"	"0.615"	"0.122"	"0.620"	"0.124"	"0.605"	"0.117"	"0.620"	"0.124"	"0.518"	"0.097"	"0.621"	"0.124"	"0.621"	"0.125"	"0.621"	"0.124"	"0.611"	"0.119"	"0.545"	"0.110"	"0.621"	"0.124"	"0.621"	"0.123"
12679	"0.839"	"0.094"	"0.855"	"0.094"	"0.878"	"0.093"	"0.898"	"0.092"	"0.853"	"0.093"	"0.898"	"0.095"	"0.753"	"0.093"	"0.894"	"0.096"	"0.898"	"0.096"	"0.900"	"0.094"	"0.855"	"0.093"	"0.779"	"0.092"	"0.864"	"0.092"	"0.896"	"0.094"
10579	"0.664"	"0.099"	"0.726"	"0.108"	"0.654"	"0.097"	"0.713"	"0.105"	"0.685"	"0.106"	"0.724"	"0.107"	"0.569"	"0.103"	"0.729"	"0.109"	"0.733"	"0.110"	"0.729"	"0.109"	"0.685"	"0.106"	"0.442"	"0.083"	"0.728"	"0.107"	"0.703"	"0.099"
11575	"0.447"	"0.130"	"0.390"	"0.103"	"0.466"	"0.145"	"0.429"	"0.126"	"0.382"	"0.095"	"0.475"	"0.114"	"0.209"	"0.046"	"0.482"	"0.111"	"0.487"	"0.112"	"0.481"	"0.114"	"0.385"	"0.100"	"0.227"	"0.108"	"0.443"	"0.119"	"0.466"	"0.122"
18061	"0.456"	"0.092"	"0.472"	"0.097"	"0.505"	"0.103"	"0.518"	"0.109"	"0.499"	"0.103"	"0.535"	"0.107"	"0.434"	"0.106"	"0.538"	"0.107"	"0.549"	"0.113"	"0.546"	"0.111"	"0.508"	"0.107"	"0.288"	"0.085"	"0.435"	"0.096"	"0.551"	"0.112"
237	"0.667"	"0.084"	"0.516"	"0.090"	"0.719"	"0.085"	"0.762"	"0.063"	"0.500"	"0.077"	"0.735"	"0.077"	"0.428"	"0.089"	"0.722"	"0.078"	"0.739"	"0.079"	"0.762"	"0.074"	"0.515"	"0.079"	"0.413"	"0.114"	"0.652"	"0.080"	"0.764"	"0.072"
276	"0.573"	"0.086"	"0.490"	"0.113"	"0.478"	"0.080"	"0.656"	"0.078"	"0.510"	"0.098"	"0.700"	"0.080"	"0.290"	"0.083"	"0.667"	"0.081"	"0.671"	"0.088"	"0.696"	"0.088"	"0.534"	"0.099"	"0.310"	"0.082"	"0.608"	"0.112"	"0.660"	"0.076"
11534	"0.189"	"0.075"	"0.229"	"0.063"	"0.205"	"0.083"	"0.248"	"0.070"	"0.198"	"0.070"	"0.309"	"0.076"	"0.082"	"0.039"	"0.307"	"0.077"	"0.305"	"0.075"	"0.302"	"0.072"	"0.205"	"0.075"	"0.036"	"0.032"	"0.231"	"0.083"	"0.238"	"0.066"
10198	"0.513"	"0.079"	"0.614"	"0.084"	"0.556"	"0.077"	"0.624"	"0.090"	"0.592"	"0.081"	"0.624"	"0.093"	"0.462"	"0.078"	"0.621"	"0.092"	"0.631"	"0.095"	"0.635"	"0.096"	"0.594"	"0.088"	"0.356"	"0.093"	"0.527"	"0.087"	"0.626"	"0.090"
10498	"0.210"	"0.068"	"0.254"	"0.069"	"0.265"	"0.086"	"0.267"	"0.059"	"0.224"	"0.065"	"0.289"	"0.053"	"0.115"	"0.038"	"0.302"	"0.061"	"0.313"	"0.060"	"0.301"	"0.054"	"0.234"	"0.074"	"0.065"	"0.043"	"0.252"	"0.061"	"0.252"	"0.052"
12911	"0.028"	"0.023"	"0.035"	"0.022"	"0.042"	"0.028"	"0.056"	"0.027"	"0.049"	"0.025"	"0.040"	"0.019"	"0.019"	"0.013"	"0.036"	"0.019"	"0.039"	"0.022"	"0.042"	"0.023"	"0.036"	"0.022"	"0.007"	"0.010"	"0.037"	"0.028"	"0.038"	"0.022"
12968	"0.672"	"0.090"	"0.689"	"0.094"	"0.712"	"0.092"	"0.708"	"0.101"	"0.663"	"0.090"	"0.708"	"0.099"	"0.648"	"0.087"	"0.709"	"0.100"	"0.709"	"0.100"	"0.706"	"0.099"	"0.670"	"0.094"	"0.585"	"0.075"	"0.690"	"0.087"	"0.703"	"0.097"
100579	"0.516"	"0.104"	"0.558"	"0.117"	"0.441"	"0.108"	"0.559"	"0.104"	"0.528"	"0.093"	"0.594"	"0.085"	"0.472"	"0.106"	"0.587"	"0.089"	"0.632"	"0.089"	"0.639"	"0.084"	"0.526"	"0.097"	"0.229"	"0.106"	"0.626"	"0.090"	"0.555"	"0.105"
100126	"0.498"	"0.096"	"0.527"	"0.103"	"0.524"	"0.078"	"0.567"	"0.087"	"0.440"	"0.098"	"0.498"	"0.085"	"0.177"	"0.069"	"0.494"	"0.091"	"0.496"	"0.089"	"0.498"	"0.085"	"0.455"	"0.102"	"0.303"	"0.088"	"0.475"	"0.099"	"0.564"	"0.094"
10378	"0.237"	"0.062"	"0.268"	"0.081"	"0.246"	"0.068"	"0.278"	"0.074"	"0.215"	"0.076"	"0.338"	"0.080"	"0.114"	"0.044"	"0.345"	"0.082"	"0.347"	"0.086"	"0.347"	"0.084"	"0.223"	"0.074"	"0.090"	"0.037"	"0.265"	"0.088"	"0.286"	"0.075"
10417	"0.634"	"0.116"	"0.646"	"0.115"	"0.654"	"0.111"	"0.662"	"0.122"	"0.636"	"0.113"	"0.678"	"0.123"	"0.557"	"0.111"	"0.677"	"0.125"	"0.681"	"0.126"	"0.677"	"0.123"	"0.644"	"0.118"	"0.497"	"0.115"	"0.646"	"0.124"	"0.664"	"0.120"
10752	"0.441"	"0.096"	"0.471"	"0.094"	"0.456"	"0.079"	"0.512"	"0.097"	"0.489"	"0.089"	"0.496"	"0.093"	"0.334"	"0.101"	"0.507"	"0.095"	"0.511"	"0.094"	"0.506"	"0.093"	"0.510"	"0.094"	"0.271"	"0.080"	"0.503"	"0.091"	"0.496"	"0.093"
10773	"0.653"	"0.099"	"0.693"	"0.106"	"0.676"	"0.104"	"0.743"	"0.108"	"0.723"	"0.109"	"0.715"	"0.107"	"0.512"	"0.102"	"0.725"	"0.107"	"0.742"	"0.107"	"0.738"	"0.107"	"0.723"	"0.110"	"0.418"	"0.092"	"0.705"	"0.107"	"0.717"	"0.107"
11631	"0.328"	"0.099"	"0.295"	"0.100"	"0.320"	"0.103"	"0.350"	"0.104"	"0.281"	"0.081"	"0.441"	"0.091"	"0.248"	"0.106"	"0.437"	"0.094"	"0.471"	"0.100"	"0.478"	"0.099"	"0.311"	"0.088"	"0.150"	"0.067"	"0.404"	"0.124"	"0.418"	"0.096"
10927	"0.796"	"0.091"	"0.732"	"0.090"	"0.791"	"0.083"	"0.786"	"0.104"	"0.743"	"0.096"	"0.770"	"0.106"	"0.607"	"0.086"	"0.767"	"0.104"	"0.775"	"0.103"	"0.772"	"0.103"	"0.744"	"0.093"	"0.681"	"0.115"	"0.786"	"0.104"	"0.782"	"0.100"
11085	"0.429"	"0.094"	"0.453"	"0.074"	"0.608"	"0.096"	"0.502"	"0.098"	"0.524"	"0.074"	"0.597"	"0.100"	"0.421"	"0.101"	"0.615"	"0.091"	"0.631"	"0.091"	"0.619"	"0.103"	"0.522"	"0.082"	"0.144"	"0.057"	"0.566"	"0.092"	"0.515"	"0.103"
11442	"0.734"	"0.078"	"0.723"	"0.072"	"0.675"	"0.083"	"0.776"	"0.076"	"0.702"	"0.072"	"0.793"	"0.071"	"0.502"	"0.112"	"0.793"	"0.067"	"0.805"	"0.072"	"0.801"	"0.075"	"0.708"	"0.076"	"0.331"	"0.103"	"0.816"	"0.081"	"0.769"	"0.074"
11279	"0.701"	"0.091"	"0.769"	"0.069"	"0.711"	"0.086"	"0.769"	"0.079"	"0.761"	"0.073"	"0.756"	"0.074"	"0.613"	"0.097"	"0.767"	"0.077"	"0.772"	"0.076"	"0.765"	"0.078"	"0.768"	"0.077"	"0.364"	"0.103"	"0.719"	"0.101"	"0.738"	"0.083"
11488	"0.743"	"0.080"	"0.737"	"0.086"	"0.730"	"0.085"	"0.798"	"0.088"	"0.746"	"0.091"	"0.792"	"0.097"	"0.663"	"0.111"	"0.806"	"0.099"	"0.809"	"0.097"	"0.801"	"0.097"	"0.760"	"0.092"	"0.543"	"0.067"	"0.801"	"0.096"	"0.803"	"0.098"
12840	"0.428"	"0.105"	"0.427"	"0.105"	"0.405"	"0.109"	"0.457"	"0.115"	"0.449"	"0.115"	"0.456"	"0.110"	"0.230"	"0.081"	"0.452"	"0.118"	"0.451"	"0.116"	"0.450"	"0.117"	"0.446"	"0.113"	"0.232"	"0.073"	"0.448"	"0.117"	"0.432"	"0.107"
