# Supplementary material for: Open-source platform to benchmark fingerprints for ligand-based virtual screening
Source: J Cheminform. 2013 May 30;5:26. doi: 10.1186/1758-2946-5-26 (PMC3686626; doi:10.1186/1758-2946-5-26)
Supplement: Additional file 1 — Numerical Values of Results. The file results.zip contains the csv files with the numerical values of the results of the benchmarking study. [file 1758-2946-5-26-S1.zip › summary_EF1.csv]

#	"fcfc4"	"std"	"rdk5"	"std"	"ap"	"std"	"tt"	"std"	"avalon"	"std"	"ecfp6"	"std"	"maccs"	"std"	"ecfp4"	"std"	"lecfp4"	"std"	"lecfp6"	"std"	"laval"	"std"	"ecfc0"	"std"	"fcfp4"	"std"	"ecfc4"	"std"
466	"3.339"	"3.313"	"3.657"	"3.715"	"6.360"	"4.567"	"5.963"	"3.665"	"5.088"	"4.284"	"7.155"	"4.207"	"4.452"	"3.866"	"6.042"	"3.833"	"6.281"	"3.820"	"7.394"	"4.498"	"5.168"	"3.915"	"3.021"	"2.584"	"4.373"	"3.488"	"5.645"	"3.737"
548	"15.662"	"7.725"	"13.516"	"8.030"	"12.641"	"6.295"	"14.390"	"7.538"	"14.867"	"7.534"	"17.252"	"8.585"	"2.703"	"2.915"	"17.173"	"9.184"	"17.491"	"9.272"	"16.537"	"8.937"	"13.754"	"7.165"	"5.009"	"3.879"	"17.411"	"9.537"	"19.797"	"8.243"
600	"6.758"	"5.692"	"8.825"	"4.855"	"8.904"	"6.136"	"7.394"	"5.091"	"7.076"	"4.789"	"6.519"	"5.076"	"4.293"	"4.891"	"7.076"	"5.638"	"6.599"	"5.428"	"6.360"	"5.152"	"7.791"	"4.833"	"4.691"	"3.870"	"6.599"	"5.656"	"6.599"	"5.767"
644	"8.030"	"5.243"	"10.097"	"6.371"	"9.222"	"5.533"	"12.085"	"6.457"	"14.788"	"6.461"	"13.436"	"6.454"	"3.816"	"3.640"	"12.641"	"6.732"	"12.244"	"5.834"	"12.959"	"6.643"	"13.834"	"6.519"	"4.214"	"3.503"	"12.164"	"5.971"	"11.926"	"6.107"
652	"3.339"	"3.407"	"2.703"	"2.689"	"5.724"	"4.219"	"4.770"	"3.373"	"5.327"	"4.399"	"4.532"	"3.279"	"2.624"	"2.933"	"3.896"	"3.510"	"3.975"	"3.466"	"4.373"	"3.205"	"4.929"	"4.249"	"2.862"	"2.254"	"3.578"	"3.750"	"4.850"	"3.754"
689	"3.896"	"3.770"	"5.804"	"4.370"	"4.452"	"3.698"	"6.440"	"4.419"	"6.758"	"3.578"	"8.666"	"5.255"	"3.578"	"3.396"	"7.950"	"5.152"	"7.632"	"5.669"	"8.030"	"5.421"	"6.996"	"3.136"	"0.080"	"0.557"	"6.917"	"3.713"	"3.101"	"2.898"
692	"2.147"	"2.135"	"2.147"	"2.135"	"0.080"	"0.557"	"2.465"	"2.624"	"3.578"	"3.578"	"2.862"	"2.759"	"0.080"	"0.557"	"1.431"	"2.067"	"1.670"	"2.261"	"2.942"	"2.955"	"2.226"	"2.772"	"0.477"	"1.292"	"2.703"	"2.569"	"2.306"	"2.525"
712	"6.519"	"5.937"	"9.143"	"6.471"	"8.348"	"4.787"	"14.549"	"7.049"	"7.314"	"6.716"	"6.599"	"5.369"	"5.883"	"4.852"	"6.996"	"5.483"	"8.268"	"5.834"	"7.076"	"5.638"	"8.666"	"7.186"	"3.737"	"3.592"	"7.632"	"5.669"	"8.666"	"5.604"
713	"4.134"	"3.369"	"4.452"	"3.698"	"5.009"	"3.627"	"6.678"	"4.528"	"3.896"	"3.228"	"6.201"	"4.293"	"3.816"	"3.176"	"6.440"	"4.123"	"6.917"	"4.554"	"6.519"	"4.885"	"4.134"	"3.369"	"3.975"	"3.556"	"4.850"	"3.492"	"7.076"	"4.789"
733	"8.427"	"4.878"	"5.804"	"3.992"	"3.498"	"2.936"	"5.565"	"4.054"	"8.904"	"5.125"	"9.779"	"6.420"	"4.134"	"3.176"	"10.336"	"6.107"	"10.177"	"6.893"	"10.177"	"6.564"	"8.825"	"5.467"	"1.272"	"2.018"	"8.904"	"5.540"	"8.109"	"5.448"
737	"2.465"	"2.500"	"6.440"	"5.146"	"4.055"	"2.920"	"2.465"	"2.371"	"2.703"	"2.569"	"4.691"	"4.107"	"2.385"	"2.514"	"4.452"	"3.946"	"3.896"	"3.510"	"4.770"	"4.054"	"3.101"	"2.787"	"8.030"	"4.532"	"3.737"	"3.317"	"2.385"	"2.385"
810	"6.917"	"4.193"	"8.109"	"4.633"	"6.917"	"3.960"	"8.825"	"4.447"	"8.984"	"3.713"	"8.984"	"4.484"	"4.055"	"3.419"	"10.018"	"4.372"	"10.018"	"4.299"	"9.302"	"4.326"	"8.745"	"3.643"	"3.260"	"2.832"	"7.553"	"3.578"	"8.268"	"4.195"
832	"26.952"	"8.574"	"42.853"	"7.212"	"25.441"	"7.111"	"30.848"	"7.608"	"30.212"	"7.542"	"31.245"	"7.790"	"25.123"	"8.468"	"31.722"	"7.646"	"31.722"	"7.563"	"31.245"	"7.585"	"30.848"	"7.690"	"8.109"	"3.892"	"33.074"	"8.202"	"28.224"	"8.079"
846	"16.378"	"8.550"	"18.127"	"8.457"	"16.298"	"8.646"	"18.922"	"9.690"	"15.106"	"8.030"	"21.625"	"9.105"	"13.834"	"7.677"	"20.830"	"8.693"	"22.182"	"9.137"	"23.851"	"8.782"	"15.185"	"7.938"	"12.085"	"7.456"	"20.910"	"7.576"	"19.876"	"8.451"
852	"22.341"	"10.178"	"28.701"	"11.933"	"19.479"	"9.074"	"26.395"	"11.813"	"25.123"	"10.318"	"25.759"	"11.691"	"17.332"	"7.320"	"26.713"	"11.550"	"27.031"	"11.383"	"26.395"	"11.460"	"26.395"	"10.359"	"13.754"	"6.662"	"26.157"	"11.133"	"24.726"	"10.405"
858	"6.122"	"4.650"	"5.565"	"4.281"	"4.134"	"3.274"	"7.791"	"5.390"	"7.076"	"4.723"	"7.553"	"5.044"	"3.101"	"2.787"	"6.996"	"4.807"	"7.235"	"4.881"	"7.235"	"5.009"	"7.473"	"4.812"	"2.783"	"2.894"	"6.758"	"4.917"	"7.712"	"4.863"
859	"3.737"	"3.592"	"2.226"	"2.656"	"1.829"	"2.278"	"2.783"	"3.001"	"2.703"	"2.804"	"1.272"	"1.854"	"3.021"	"2.928"	"1.829"	"2.278"	"2.067"	"2.417"	"1.908"	"2.544"	"2.226"	"2.534"	"1.511"	"1.930"	"3.339"	"3.216"	"1.988"	"2.418"
ace	"28.503"	"5.502"	"27.397"	"4.685"	"29.031"	"5.498"	"28.503"	"5.018"	"25.090"	"4.999"	"29.368"	"4.885"	"30.377"	"4.704"	"30.089"	"4.279"	"29.993"	"4.279"	"29.320"	"4.758"	"25.042"	"4.809"	"21.533"	"5.394"	"30.377"	"3.716"	"28.166"	"5.688"
ache	"31.735"	"1.639"	"30.212"	"3.419"	"32.391"	"1.730"	"32.772"	"1.330"	"31.778"	"2.582"	"33.364"	"0.927"	"25.325"	"4.700"	"33.364"	"0.903"	"33.364"	"0.769"	"33.301"	"1.042"	"31.757"	"2.787"	"26.996"	"4.060"	"32.285"	"1.601"	"32.962"	"1.425"
ar	"30.111"	"5.194"	"31.413"	"5.005"	"29.430"	"5.330"	"29.089"	"6.112"	"31.908"	"3.931"	"29.275"	"6.426"	"23.513"	"5.309"	"30.421"	"6.155"	"30.514"	"6.205"	"29.678"	"6.344"	"31.691"	"4.147"	"25.929"	"7.349"	"31.134"	"4.842"	"30.421"	"5.496"
cdk2	"23.401"	"7.511"	"31.915"	"6.626"	"20.690"	"5.490"	"26.540"	"7.374"	"27.491"	"5.867"	"27.539"	"7.072"	"21.213"	"6.553"	"28.681"	"6.227"	"29.394"	"6.789"	"28.252"	"7.255"	"27.634"	"6.181"	"10.083"	"5.393"	"28.538"	"7.550"	"25.827"	"6.591"
cox2	"39.959"	"5.135"	"40.992"	"4.941"	"47.403"	"1.429"	"44.033"	"3.167"	"41.842"	"3.845"	"45.076"	"3.629"	"34.688"	"3.305"	"45.704"	"2.839"	"46.457"	"2.451"	"46.148"	"3.157"	"42.894"	"3.653"	"31.000"	"4.888"	"41.620"	"4.690"	"45.636"	"2.600"
dhfr	"35.742"	"0.908"	"36.108"	"1.048"	"35.226"	"1.119"	"35.376"	"1.209"	"36.108"	"0.609"	"36.366"	"0.598"	"35.667"	"1.396"	"36.344"	"0.560"	"36.366"	"0.558"	"36.387"	"0.718"	"36.065"	"0.649"	"34.796"	"2.277"	"36.237"	"0.846"	"36.194"	"0.724"
egfr	"34.717"	"0.747"	"34.728"	"0.954"	"33.388"	"2.981"	"35.048"	"0.619"	"32.698"	"2.446"	"35.285"	"0.692"	"30.161"	"4.780"	"35.352"	"0.365"	"35.330"	"0.367"	"35.335"	"0.450"	"33.024"	"2.217"	"21.341"	"4.636"	"34.646"	"0.604"	"35.296"	"0.342"
er_agonist	"34.908"	"1.276"	"35.173"	"3.117"	"33.252"	"2.267"	"33.318"	"2.380"	"35.636"	"1.994"	"34.609"	"1.206"	"34.080"	"2.631"	"34.576"	"1.177"	"34.411"	"1.416"	"34.543"	"1.195"	"35.802"	"1.749"	"31.066"	"5.115"	"34.543"	"1.987"	"34.212"	"1.429"
fgfr1	"42.881"	"0.460"	"42.910"	"0.415"	"40.806"	"3.608"	"42.733"	"0.907"	"42.851"	"0.581"	"42.792"	"0.764"	"40.214"	"4.149"	"42.822"	"0.611"	"42.910"	"0.415"	"42.910"	"0.415"	"42.851"	"0.581"	"35.709"	"5.839"	"42.940"	"0.207"	"42.733"	"1.042"
fxa	"29.373"	"0.000"	"29.373"	"0.000"	"29.373"	"0.000"	"29.373"	"0.000"	"29.373"	"0.000"	"29.373"	"0.000"	"28.916"	"1.461"	"29.373"	"0.000"	"29.373"	"0.000"	"29.373"	"0.000"	"29.373"	"0.000"	"29.079"	"1.067"	"29.373"	"0.000"	"29.373"	"0.000"
gpb	"35.000"	"5.717"	"32.481"	"5.559"	"32.525"	"5.946"	"33.232"	"5.641"	"31.067"	"5.218"	"34.205"	"6.253"	"19.356"	"5.404"	"33.409"	"5.857"	"34.028"	"5.813"	"34.249"	"6.362"	"31.597"	"4.313"	"23.952"	"5.346"	"35.486"	"6.256"	"32.172"	"5.505"
gr	"65.991"	"10.186"	"70.498"	"9.574"	"70.351"	"10.050"	"69.612"	"10.743"	"68.208"	"10.030"	"71.163"	"10.154"	"61.335"	"9.435"	"71.755"	"9.379"	"72.346"	"8.870"	"72.198"	"8.465"	"67.764"	"9.652"	"52.763"	"9.551"	"68.060"	"7.996"	"69.686"	"10.836"
hivrt	"27.099"	"7.078"	"27.944"	"6.400"	"27.814"	"6.471"	"26.255"	"7.630"	"27.619"	"6.793"	"30.349"	"5.835"	"21.186"	"6.916"	"29.309"	"6.384"	"28.854"	"6.711"	"29.634"	"5.943"	"29.374"	"6.937"	"17.156"	"5.321"	"29.764"	"7.644"	"27.944"	"5.885"
inha	"38.908"	"3.969"	"41.207"	"2.682"	"37.016"	"5.125"	"39.279"	"3.849"	"42.246"	"1.402"	"42.135"	"1.232"	"33.641"	"6.262"	"42.060"	"1.308"	"42.320"	"1.029"	"42.283"	"1.173"	"42.209"	"1.415"	"29.450"	"7.812"	"41.504"	"1.569"	"40.688"	"2.659"
na	"30.444"	"1.546"	"32.116"	"0.300"	"28.043"	"2.740"	"31.602"	"1.273"	"32.116"	"0.300"	"31.645"	"2.168"	"31.559"	"1.425"	"31.516"	"1.977"	"31.473"	"2.246"	"31.816"	"1.567"	"32.116"	"0.300"	"27.057"	"2.775"	"30.230"	"1.438"	"30.830"	"1.539"
p38	"42.031"	"0.204"	"40.888"	"1.473"	"38.814"	"3.430"	"40.618"	"1.540"	"40.693"	"1.465"	"42.046"	"0.316"	"29.960"	"6.718"	"42.061"	"0.147"	"42.091"	"0.000"	"42.031"	"0.421"	"40.858"	"1.368"	"23.932"	"6.596"	"42.046"	"0.233"	"42.046"	"0.179"
parp	"42.468"	"0.496"	"42.538"	"0.000"	"41.546"	"2.560"	"42.468"	"0.496"	"42.538"	"0.000"	"42.468"	"0.496"	"42.538"	"0.000"	"42.468"	"0.496"	"42.538"	"0.000"	"42.468"	"0.496"	"42.538"	"0.000"	"37.079"	"4.439"	"42.538"	"0.000"	"42.397"	"0.695"
pdgfrb	"38.491"	"0.474"	"38.672"	"0.000"	"38.211"	"1.211"	"38.244"	"1.155"	"36.879"	"2.574"	"38.606"	"0.223"	"35.332"	"3.999"	"38.639"	"0.161"	"38.656"	"0.115"	"38.623"	"0.195"	"37.422"	"1.672"	"26.248"	"5.770"	"38.672"	"0.000"	"38.541"	"0.381"
sahh	"34.500"	"5.308"	"34.040"	"7.457"	"29.177"	"5.864"	"28.389"	"5.528"	"29.769"	"5.669"	"29.637"	"5.710"	"32.134"	"4.660"	"28.849"	"4.842"	"30.031"	"5.339"	"30.820"	"5.415"	"31.083"	"5.183"	"24.249"	"6.055"	"33.580"	"5.664"	"30.426"	"4.996"
src	"44.577"	"7.994"	"43.347"	"7.507"	"40.037"	"8.079"	"43.368"	"9.311"	"40.567"	"7.869"	"43.177"	"8.728"	"36.069"	"7.325"	"43.347"	"8.673"	"43.601"	"8.152"	"43.707"	"8.399"	"40.885"	"7.976"	"31.104"	"7.240"	"43.410"	"8.203"	"44.323"	"8.429"
vegfr2	"27.165"	"7.647"	"27.075"	"8.096"	"32.714"	"6.499"	"29.805"	"6.896"	"22.108"	"7.266"	"28.865"	"7.624"	"21.615"	"7.849"	"30.118"	"7.869"	"30.790"	"7.887"	"30.118"	"7.676"	"22.242"	"7.960"	"21.213"	"7.008"	"28.731"	"8.670"	"28.104"	"7.121"
11359	"29.813"	"8.066"	"28.824"	"7.119"	"25.774"	"5.720"	"37.808"	"9.327"	"28.887"	"8.157"	"40.312"	"9.356"	"16.369"	"5.475"	"38.124"	"8.982"	"37.724"	"8.968"	"40.333"	"9.479"	"30.529"	"8.752"	"13.760"	"5.118"	"33.243"	"9.496"	"36.567"	"9.264"
28	"45.698"	"9.258"	"42.732"	"8.973"	"51.673"	"10.584"	"55.650"	"8.560"	"41.175"	"9.234"	"52.010"	"9.150"	"36.104"	"9.840"	"54.829"	"9.539"	"56.576"	"9.840"	"54.135"	"9.781"	"41.827"	"9.389"	"39.092"	"10.080"	"52.326"	"9.988"	"51.800"	"8.985"
11536	"30.486"	"8.628"	"31.686"	"10.140"	"31.644"	"8.365"	"35.494"	"9.395"	"32.317"	"9.522"	"39.071"	"9.978"	"21.418"	"8.172"	"38.019"	"10.241"	"38.397"	"10.183"	"38.481"	"9.785"	"31.875"	"10.000"	"12.939"	"5.611"	"32.296"	"9.487"	"36.546"	"9.906"
8	"13.171"	"4.967"	"20.282"	"6.309"	"16.053"	"5.792"	"19.630"	"6.016"	"17.400"	"4.831"	"15.906"	"5.453"	"10.688"	"3.724"	"16.495"	"5.452"	"16.748"	"5.629"	"16.222"	"5.591"	"16.369"	"4.912"	"6.270"	"4.036"	"15.191"	"5.107"	"16.390"	"6.054"
10434	"11.951"	"6.778"	"19.525"	"8.127"	"12.855"	"6.344"	"18.788"	"6.895"	"15.401"	"5.860"	"15.675"	"5.929"	"9.615"	"4.885"	"16.285"	"6.178"	"16.579"	"6.265"	"16.306"	"6.139"	"15.611"	"6.278"	"2.777"	"2.805"	"14.980"	"7.081"	"14.833"	"6.070"
12670	"12.161"	"3.584"	"13.886"	"4.653"	"13.255"	"5.089"	"16.306"	"4.287"	"16.516"	"5.133"	"13.255"	"4.453"	"8.984"	"3.400"	"13.234"	"4.705"	"13.150"	"4.635"	"12.813"	"4.387"	"15.464"	"5.295"	"4.650"	"3.776"	"13.234"	"3.953"	"13.192"	"3.875"
20014	"26.257"	"9.848"	"30.087"	"8.993"	"24.953"	"9.637"	"30.697"	"9.586"	"30.066"	"8.993"	"28.130"	"7.855"	"11.951"	"4.259"	"28.151"	"8.253"	"27.962"	"7.856"	"27.688"	"8.142"	"28.740"	"9.718"	"12.287"	"5.986"	"29.834"	"10.313"	"28.004"	"8.595"
234	"28.929"	"9.927"	"34.379"	"10.080"	"29.498"	"8.091"	"33.663"	"10.277"	"33.874"	"9.480"	"30.024"	"9.651"	"18.620"	"5.377"	"31.055"	"10.097"	"30.381"	"10.190"	"29.434"	"10.155"	"30.613"	"10.491"	"14.791"	"6.074"	"32.506"	"9.706"	"31.433"	"10.059"
12261	"26.363"	"7.226"	"32.527"	"8.667"	"24.595"	"7.411"	"30.886"	"8.025"	"28.551"	"8.108"	"33.264"	"8.936"	"14.623"	"6.506"	"34.589"	"9.017"	"34.779"	"8.905"	"34.631"	"8.948"	"29.245"	"8.078"	"11.067"	"4.949"	"31.307"	"9.189"	"28.993"	"8.516"
12209	"8.689"	"5.757"	"9.173"	"5.401"	"6.480"	"4.958"	"13.402"	"5.494"	"15.106"	"5.593"	"17.295"	"7.867"	"10.583"	"6.243"	"17.295"	"8.200"	"17.631"	"7.863"	"18.578"	"8.150"	"15.506"	"5.796"	"1.494"	"2.695"	"14.770"	"6.199"	"11.488"	"6.169"
25	"21.944"	"7.635"	"25.900"	"9.288"	"22.576"	"7.915"	"29.035"	"8.149"	"40.480"	"8.313"	"24.595"	"8.437"	"18.746"	"11.431"	"25.395"	"8.392"	"26.426"	"8.745"	"25.100"	"8.804"	"37.703"	"9.979"	"9.615"	"6.127"	"22.996"	"7.246"	"22.891"	"8.610"
36	"22.281"	"6.401"	"29.413"	"8.195"	"26.300"	"7.563"	"32.064"	"8.650"	"33.074"	"7.487"	"30.613"	"7.814"	"14.602"	"5.617"	"30.823"	"7.433"	"31.707"	"7.627"	"30.529"	"7.927"	"30.045"	"7.481"	"11.614"	"5.494"	"26.994"	"6.961"	"28.572"	"8.488"
43	"5.323"	"3.961"	"8.311"	"5.402"	"2.840"	"2.647"	"6.186"	"4.545"	"6.438"	"4.227"	"8.205"	"5.067"	"3.998"	"2.727"	"9.152"	"5.705"	"9.826"	"5.897"	"9.152"	"5.332"	"6.165"	"4.074"	"0.526"	"0.992"	"10.309"	"5.995"	"5.849"	"4.547"
219	"11.256"	"3.943"	"10.309"	"4.648"	"11.677"	"5.662"	"11.951"	"5.680"	"9.278"	"3.732"	"11.530"	"4.453"	"8.816"	"4.239"	"11.572"	"4.063"	"12.182"	"4.276"	"13.024"	"4.497"	"10.204"	"3.730"	"2.293"	"2.617"	"11.004"	"5.046"	"11.382"	"4.371"
130	"7.196"	"3.214"	"5.260"	"2.276"	"5.996"	"2.833"	"7.974"	"3.035"	"4.061"	"2.324"	"9.931"	"4.015"	"3.787"	"2.670"	"10.246"	"4.046"	"10.183"	"4.104"	"10.373"	"4.443"	"4.671"	"2.578"	"0.400"	"0.812"	"11.972"	"4.690"	"7.911"	"3.652"
105	"30.655"	"7.635"	"31.097"	"9.057"	"27.520"	"5.568"	"35.178"	"7.943"	"33.411"	"7.431"	"35.536"	"8.506"	"21.313"	"4.079"	"35.704"	"8.375"	"35.473"	"7.973"	"36.504"	"8.731"	"35.410"	"7.417"	"18.599"	"6.278"	"35.978"	"8.842"	"31.728"	"6.906"
11336	"26.678"	"7.790"	"30.697"	"10.709"	"28.740"	"7.136"	"34.757"	"8.834"	"31.749"	"9.290"	"32.696"	"8.307"	"21.692"	"8.585"	"31.980"	"8.283"	"33.832"	"8.435"	"34.063"	"8.603"	"31.896"	"9.256"	"14.770"	"6.058"	"27.899"	"8.526"	"34.842"	"9.080"
20174	"35.452"	"7.051"	"28.887"	"8.233"	"26.152"	"5.891"	"29.876"	"6.371"	"28.656"	"5.533"	"38.166"	"8.395"	"18.746"	"7.752"	"40.333"	"7.692"	"44.983"	"8.388"	"42.732"	"8.229"	"27.562"	"5.409"	"9.068"	"4.599"	"52.894"	"8.390"	"31.538"	"6.665"
126	"8.142"	"4.041"	"11.130"	"3.626"	"12.140"	"5.137"	"14.328"	"5.570"	"10.141"	"3.895"	"14.538"	"6.758"	"7.343"	"3.784"	"14.602"	"6.187"	"14.644"	"6.755"	"15.149"	"7.153"	"10.877"	"4.056"	"2.335"	"2.239"	"10.856"	"4.781"	"14.054"	"6.187"
11225	"35.115"	"8.442"	"32.632"	"8.813"	"38.187"	"10.336"	"33.516"	"7.592"	"31.791"	"6.944"	"35.978"	"7.574"	"21.313"	"5.482"	"36.314"	"7.587"	"36.609"	"7.765"	"35.894"	"7.532"	"32.043"	"7.427"	"18.073"	"7.684"	"35.115"	"7.116"	"34.063"	"8.254"
12252	"19.314"	"8.325"	"24.511"	"7.901"	"18.494"	"8.809"	"22.028"	"8.332"	"20.240"	"6.321"	"23.038"	"7.714"	"12.035"	"4.672"	"22.491"	"7.515"	"23.249"	"8.529"	"23.691"	"8.111"	"20.303"	"6.253"	"3.787"	"4.348"	"22.660"	"9.176"	"19.062"	"6.504"
11682	"32.548"	"6.103"	"31.160"	"6.600"	"35.704"	"7.449"	"36.546"	"6.673"	"35.936"	"8.545"	"39.870"	"7.587"	"31.496"	"6.331"	"41.532"	"8.241"	"42.753"	"8.455"	"41.217"	"8.164"	"35.431"	"8.987"	"14.307"	"4.948"	"36.967"	"7.799"	"37.998"	"7.715"
134	"26.657"	"6.296"	"30.087"	"7.644"	"30.066"	"6.434"	"33.895"	"7.728"	"28.761"	"6.490"	"30.507"	"6.159"	"16.201"	"5.054"	"30.739"	"6.066"	"31.076"	"6.489"	"30.739"	"6.417"	"27.162"	"6.602"	"16.222"	"6.266"	"23.796"	"5.684"	"32.149"	"6.637"
116	"37.892"	"9.261"	"43.510"	"9.997"	"41.090"	"9.021"	"46.477"	"9.309"	"41.848"	"9.704"	"50.495"	"9.040"	"31.118"	"7.993"	"48.959"	"9.106"	"49.885"	"9.315"	"50.684"	"9.553"	"42.710"	"10.191"	"22.428"	"6.665"	"40.480"	"10.334"	"48.244"	"9.241"
11265	"64.676"	"8.570"	"51.568"	"11.745"	"61.288"	"7.815"	"64.991"	"4.611"	"52.473"	"9.380"	"66.969"	"6.480"	"42.416"	"9.266"	"67.979"	"6.930"	"68.589"	"7.132"	"67.895"	"6.351"	"53.714"	"9.779"	"44.099"	"9.117"	"65.602"	"8.483"	"69.831"	"6.336"
10475	"48.286"	"12.103"	"47.550"	"11.793"	"47.991"	"12.046"	"48.538"	"12.320"	"47.108"	"11.286"	"48.559"	"12.305"	"37.808"	"8.498"	"48.602"	"12.272"	"48.559"	"12.303"	"48.602"	"12.311"	"47.802"	"11.543"	"40.228"	"9.520"	"48.665"	"12.315"	"48.433"	"12.331"
12679	"70.146"	"10.517"	"74.060"	"10.490"	"75.932"	"11.113"	"78.120"	"10.678"	"72.608"	"10.304"	"78.836"	"10.974"	"59.668"	"9.969"	"78.457"	"10.921"	"79.193"	"11.011"	"78.667"	"10.919"	"73.323"	"10.482"	"62.803"	"9.503"	"72.881"	"9.824"	"78.394"	"10.882"
10579	"50.979"	"9.485"	"57.901"	"10.518"	"49.296"	"9.272"	"56.954"	"10.312"	"53.378"	"10.169"	"58.048"	"10.307"	"41.743"	"9.244"	"58.953"	"10.790"	"59.647"	"11.134"	"59.121"	"10.743"	"53.651"	"10.416"	"30.844"	"6.551"	"57.564"	"10.450"	"55.650"	"9.372"
11575	"31.749"	"10.304"	"27.436"	"8.019"	"33.621"	"11.514"	"30.592"	"10.388"	"26.804"	"7.598"	"34.505"	"9.461"	"13.760"	"3.411"	"34.926"	"9.414"	"35.852"	"9.228"	"34.989"	"9.572"	"26.847"	"7.751"	"15.927"	"7.839"	"31.812"	"9.910"	"34.000"	"10.041"
18061	"32.485"	"7.503"	"34.253"	"8.860"	"36.735"	"8.738"	"37.850"	"9.511"	"36.314"	"9.016"	"39.512"	"9.339"	"31.454"	"8.721"	"39.723"	"9.455"	"40.564"	"10.230"	"40.102"	"9.868"	"37.240"	"9.236"	"19.903"	"6.202"	"30.550"	"7.779"	"40.985"	"9.812"
237	"50.264"	"7.836"	"37.324"	"7.341"	"55.082"	"8.205"	"58.154"	"6.357"	"36.041"	"6.639"	"56.912"	"8.147"	"30.507"	"7.157"	"54.934"	"7.728"	"56.828"	"8.215"	"59.163"	"7.703"	"37.114"	"7.082"	"29.771"	"8.772"	"49.317"	"7.348"	"58.785"	"7.576"
276	"42.626"	"7.711"	"34.421"	"9.331"	"33.053"	"6.683"	"49.485"	"7.297"	"36.988"	"8.467"	"55.734"	"8.226"	"19.672"	"5.926"	"51.442"	"7.990"	"51.800"	"8.454"	"55.439"	"9.159"	"39.597"	"8.740"	"20.850"	"6.251"	"46.329"	"10.090"	"50.222"	"7.568"
11534	"12.918"	"5.511"	"15.254"	"4.410"	"14.160"	"6.221"	"16.579"	"4.892"	"13.087"	"5.063"	"21.250"	"5.781"	"5.386"	"2.772"	"20.850"	"6.118"	"21.103"	"5.721"	"20.766"	"5.404"	"13.907"	"5.544"	"1.809"	"2.472"	"15.864"	"6.130"	"16.327"	"4.840"
10198	"37.009"	"6.920"	"47.003"	"8.093"	"41.553"	"6.947"	"48.202"	"8.694"	"44.688"	"7.737"	"47.339"	"8.939"	"32.864"	"6.852"	"46.729"	"8.827"	"47.886"	"9.021"	"48.749"	"9.354"	"45.067"	"8.356"	"25.332"	"7.038"	"38.818"	"7.751"	"47.802"	"8.557"
10498	"14.286"	"5.145"	"16.790"	"5.110"	"18.199"	"6.372"	"18.073"	"4.491"	"14.896"	"4.445"	"19.588"	"3.879"	"7.448"	"2.677"	"20.577"	"4.129"	"21.776"	"4.384"	"20.324"	"3.865"	"15.948"	"5.099"	"4.250"	"3.359"	"16.979"	"4.398"	"16.979"	"3.857"
12911	"1.662"	"1.547"	"2.020"	"1.393"	"2.693"	"2.137"	"3.619"	"1.848"	"3.156"	"1.996"	"2.651"	"1.384"	"1.031"	"0.952"	"2.293"	"1.375"	"2.399"	"1.473"	"2.672"	"1.699"	"2.167"	"1.509"	"0.210"	"0.557"	"2.420"	"2.259"	"2.420"	"1.620"
12968	"52.347"	"9.352"	"55.313"	"9.341"	"55.923"	"9.709"	"57.312"	"10.778"	"51.842"	"8.634"	"57.417"	"10.708"	"50.306"	"8.232"	"57.333"	"10.412"	"57.438"	"10.695"	"57.249"	"10.695"	"52.641"	"9.118"	"43.699"	"7.017"	"53.735"	"9.005"	"56.512"	"10.057"
100579	"38.418"	"8.949"	"41.743"	"10.634"	"31.602"	"8.644"	"41.890"	"9.413"	"38.965"	"7.900"	"44.857"	"8.264"	"34.274"	"8.590"	"43.826"	"8.150"	"48.076"	"8.198"	"48.686"	"8.020"	"38.566"	"8.312"	"16.032"	"7.488"	"47.970"	"8.345"	"41.532"	"9.377"
100126	"35.599"	"8.252"	"37.977"	"9.045"	"36.693"	"6.353"	"40.354"	"7.989"	"30.739"	"8.284"	"34.989"	"7.239"	"11.488"	"5.230"	"34.842"	"7.652"	"34.821"	"7.578"	"34.884"	"7.380"	"32.548"	"8.803"	"20.472"	"6.537"	"33.537"	"8.333"	"40.354"	"8.197"
10378	"15.759"	"4.655"	"17.736"	"5.977"	"16.853"	"5.448"	"18.788"	"5.929"	"14.728"	"5.895"	"23.396"	"6.049"	"7.427"	"3.066"	"24.069"	"6.370"	"24.196"	"6.850"	"24.238"	"6.788"	"15.001"	"5.757"	"6.249"	"2.802"	"17.863"	"6.507"	"19.672"	"5.786"
10417	"48.959"	"11.368"	"49.801"	"11.267"	"50.306"	"10.988"	"51.821"	"12.576"	"49.128"	"11.352"	"53.693"	"12.631"	"41.301"	"9.995"	"54.156"	"13.067"	"54.535"	"13.125"	"53.756"	"12.421"	"49.801"	"11.427"	"36.483"	"9.784"	"50.579"	"12.744"	"51.673"	"12.164"
10752	"31.139"	"7.742"	"32.443"	"8.090"	"32.043"	"6.362"	"36.651"	"8.950"	"34.316"	"7.975"	"35.389"	"8.240"	"23.438"	"7.249"	"36.420"	"8.352"	"36.567"	"8.191"	"36.083"	"7.990"	"36.567"	"8.311"	"19.230"	"5.716"	"36.314"	"7.825"	"35.305"	"8.089"
10773	"50.306"	"9.290"	"54.514"	"10.992"	"51.842"	"10.262"	"59.037"	"11.247"	"56.386"	"11.051"	"56.512"	"10.759"	"36.946"	"8.813"	"57.354"	"10.694"	"59.437"	"11.014"	"59.332"	"10.955"	"56.807"	"11.061"	"29.203"	"7.375"	"55.776"	"10.903"	"56.765"	"10.763"
11631	"22.807"	"7.593"	"20.240"	"7.689"	"21.650"	"7.931"	"24.553"	"8.052"	"19.209"	"5.742"	"31.244"	"7.510"	"16.811"	"7.443"	"31.580"	"7.683"	"33.874"	"8.305"	"34.147"	"8.122"	"21.481"	"6.670"	"10.604"	"5.149"	"29.035"	"9.973"	"29.750"	"7.858"
10927	"64.423"	"10.688"	"57.670"	"9.163"	"64.087"	"9.678"	"64.844"	"11.944"	"58.785"	"10.339"	"63.519"	"11.756"	"44.709"	"8.125"	"62.866"	"11.407"	"63.603"	"11.291"	"63.266"	"11.426"	"58.743"	"9.613"	"50.706"	"10.433"	"63.287"	"11.104"	"64.045"	"11.481"
11085	"29.897"	"7.337"	"31.160"	"6.065"	"45.277"	"8.494"	"35.283"	"8.062"	"36.672"	"6.430"	"43.847"	"9.661"	"29.392"	"7.622"	"45.277"	"9.062"	"46.582"	"8.759"	"46.035"	"10.198"	"36.672"	"6.837"	"10.183"	"4.505"	"40.165"	"8.153"	"37.303"	"8.845"
11442	"57.564"	"7.762"	"55.187"	"6.963"	"51.547"	"8.067"	"60.131"	"7.139"	"54.093"	"7.200"	"64.192"	"7.732"	"36.083"	"8.957"	"64.571"	"7.324"	"65.391"	"7.371"	"65.223"	"7.822"	"55.124"	"7.782"	"23.417"	"8.140"	"65.833"	"8.135"	"60.784"	"7.001"
11279	"55.776"	"9.309"	"63.245"	"7.933"	"55.124"	"9.149"	"63.876"	"8.523"	"62.614"	"8.081"	"61.288"	"7.894"	"46.266"	"8.845"	"63.098"	"8.333"	"63.771"	"8.264"	"62.677"	"8.489"	"63.266"	"8.347"	"25.837"	"8.586"	"57.249"	"10.101"	"59.353"	"8.482"
11488	"57.964"	"7.757"	"58.322"	"8.075"	"57.038"	"8.498"	"64.970"	"9.777"	"58.659"	"7.832"	"65.538"	"10.671"	"50.874"	"10.277"	"67.874"	"10.917"	"68.358"	"10.978"	"66.864"	"10.939"	"60.173"	"7.920"	"39.302"	"5.593"	"66.149"	"10.561"	"67.180"	"10.484"
12840	"30.171"	"8.346"	"29.624"	"8.152"	"28.614"	"8.644"	"32.149"	"9.327"	"30.844"	"8.835"	"32.611"	"9.300"	"15.717"	"5.893"	"32.401"	"9.762"	"32.296"	"9.536"	"32.149"	"9.878"	"30.970"	"9.067"	"15.611"	"5.303"	"32.149"	"9.761"	"30.465"	"8.698"
