# Supplementary material for: Open-source platform to benchmark fingerprints for ligand-based virtual screening
Source: J Cheminform. 2013 May 30;5:26. doi: 10.1186/1758-2946-5-26 (PMC3686626; doi:10.1186/1758-2946-5-26)
Supplement: Additional file 1 — Numerical Values of Results. The file results.zip contains the csv files with the numerical values of the results of the benchmarking study. [file 1758-2946-5-26-S1.zip › summary_EF5.csv]

#	"fcfc4"	"std"	"rdk5"	"std"	"ap"	"std"	"tt"	"std"	"avalon"	"std"	"ecfp6"	"std"	"maccs"	"std"	"ecfp4"	"std"	"lecfp4"	"std"	"lecfp6"	"std"	"laval"	"std"	"ecfc0"	"std"	"fcfp4"	"std"	"ecfc4"	"std"
466	"1.790"	"0.926"	"2.701"	"1.515"	"2.733"	"1.309"	"2.541"	"1.193"	"2.461"	"1.194"	"2.493"	"1.181"	"1.518"	"1.155"	"2.589"	"1.191"	"2.733"	"1.207"	"2.701"	"1.216"	"2.461"	"1.162"	"1.710"	"0.972"	"1.870"	"0.940"	"1.806"	"0.956"
548	"7.351"	"2.486"	"6.216"	"2.193"	"6.168"	"1.347"	"7.575"	"2.163"	"5.337"	"2.318"	"7.734"	"2.307"	"3.116"	"1.663"	"7.095"	"2.395"	"6.504"	"2.282"	"7.191"	"2.321"	"6.072"	"2.470"	"4.506"	"1.896"	"5.785"	"2.044"	"8.789"	"2.596"
600	"2.269"	"1.231"	"2.892"	"1.401"	"3.388"	"1.352"	"3.052"	"1.390"	"3.052"	"1.496"	"2.381"	"1.313"	"2.141"	"1.486"	"2.109"	"1.266"	"2.333"	"1.257"	"2.157"	"1.281"	"2.972"	"1.590"	"2.669"	"1.380"	"1.854"	"1.201"	"2.781"	"1.330"
644	"5.034"	"1.781"	"3.532"	"1.439"	"3.851"	"1.696"	"5.529"	"2.287"	"4.714"	"1.339"	"6.104"	"1.741"	"2.477"	"1.349"	"5.929"	"1.646"	"5.833"	"1.767"	"6.408"	"1.818"	"5.178"	"1.723"	"2.413"	"1.078"	"5.337"	"1.553"	"6.680"	"1.929"
652	"2.349"	"1.100"	"1.902"	"1.401"	"2.685"	"1.531"	"2.924"	"1.192"	"2.109"	"1.183"	"1.822"	"0.905"	"1.278"	"0.750"	"2.029"	"0.907"	"1.982"	"1.026"	"1.806"	"1.046"	"2.301"	"1.343"	"2.141"	"1.016"	"1.758"	"1.119"	"2.461"	"1.335"
689	"2.301"	"1.006"	"3.723"	"1.665"	"2.205"	"1.264"	"3.388"	"1.342"	"2.589"	"1.090"	"3.324"	"1.292"	"1.694"	"1.417"	"3.596"	"1.440"	"3.611"	"1.368"	"3.596"	"1.386"	"2.717"	"1.185"	"1.039"	"1.039"	"2.812"	"1.110"	"2.781"	"1.177"
692	"1.183"	"0.719"	"1.214"	"0.864"	"1.183"	"0.819"	"1.550"	"0.896"	"1.598"	"1.141"	"1.358"	"0.701"	"0.703"	"0.632"	"1.646"	"0.739"	"1.470"	"0.866"	"1.438"	"0.783"	"1.774"	"1.133"	"0.879"	"0.754"	"1.422"	"1.087"	"1.167"	"0.786"
712	"2.461"	"1.183"	"2.557"	"1.447"	"3.835"	"1.327"	"5.162"	"1.723"	"2.924"	"1.538"	"2.269"	"1.359"	"2.157"	"1.358"	"2.397"	"1.541"	"2.653"	"1.477"	"2.381"	"1.478"	"3.068"	"1.459"	"2.717"	"1.779"	"2.477"	"1.358"	"3.164"	"1.765"
713	"1.934"	"1.073"	"2.061"	"0.986"	"2.908"	"1.286"	"2.205"	"1.274"	"1.662"	"0.902"	"2.221"	"1.271"	"1.167"	"0.736"	"2.125"	"1.314"	"2.141"	"1.201"	"2.253"	"1.245"	"1.742"	"0.928"	"2.333"	"1.117"	"2.413"	"1.243"	"2.525"	"1.100"
733	"3.723"	"1.343"	"3.100"	"1.224"	"2.509"	"1.384"	"2.781"	"1.458"	"3.755"	"1.738"	"3.004"	"1.313"	"2.045"	"1.270"	"3.180"	"1.407"	"3.244"	"1.360"	"3.020"	"1.311"	"3.835"	"1.637"	"1.390"	"0.983"	"4.107"	"1.606"	"2.972"	"1.430"
737	"1.934"	"0.947"	"2.333"	"1.446"	"3.196"	"1.347"	"1.742"	"1.224"	"2.621"	"1.308"	"2.221"	"1.167"	"2.413"	"1.332"	"2.157"	"1.075"	"2.061"	"1.049"	"2.077"	"1.119"	"2.093"	"1.140"	"4.315"	"1.258"	"2.525"	"1.544"	"1.838"	"1.240"
810	"2.589"	"1.055"	"3.596"	"1.240"	"3.100"	"1.255"	"4.059"	"1.506"	"2.381"	"1.004"	"2.605"	"1.183"	"2.477"	"1.014"	"2.860"	"1.142"	"2.653"	"1.179"	"2.701"	"1.226"	"2.589"	"0.854"	"1.982"	"1.039"	"3.084"	"1.288"	"2.749"	"1.097"
832	"7.079"	"1.787"	"10.547"	"1.684"	"6.951"	"1.608"	"8.134"	"1.882"	"8.741"	"1.656"	"7.718"	"1.546"	"7.702"	"2.131"	"7.814"	"1.441"	"8.038"	"1.424"	"7.543"	"1.517"	"8.437"	"1.715"	"3.851"	"1.224"	"8.757"	"1.490"	"6.935"	"1.553"
846	"6.408"	"2.240"	"5.305"	"1.942"	"7.191"	"1.957"	"6.600"	"2.101"	"4.299"	"1.621"	"7.702"	"2.020"	"4.027"	"1.590"	"7.766"	"1.964"	"7.958"	"2.096"	"8.038"	"2.146"	"4.315"	"1.676"	"6.280"	"2.015"	"7.287"	"2.025"	"7.367"	"1.879"
852	"6.009"	"2.023"	"8.709"	"2.273"	"7.607"	"2.035"	"7.207"	"2.346"	"7.830"	"2.386"	"7.399"	"2.673"	"7.159"	"1.850"	"7.159"	"2.439"	"7.143"	"2.389"	"6.808"	"2.419"	"7.782"	"2.521"	"6.104"	"1.841"	"7.191"	"2.343"	"6.935"	"2.199"
858	"2.381"	"1.342"	"2.061"	"0.986"	"2.525"	"1.601"	"2.605"	"1.236"	"1.870"	"1.031"	"2.365"	"1.206"	"1.550"	"1.003"	"2.173"	"1.328"	"2.285"	"1.356"	"2.349"	"1.221"	"2.013"	"1.155"	"1.390"	"0.780"	"2.637"	"1.349"	"2.892"	"1.455"
859	"2.221"	"1.301"	"1.183"	"0.864"	"1.502"	"1.006"	"2.061"	"1.175"	"1.230"	"0.878"	"1.454"	"1.056"	"2.365"	"0.931"	"1.230"	"0.935"	"1.486"	"0.890"	"1.598"	"1.107"	"1.390"	"0.872"	"2.157"	"1.014"	"1.710"	"1.141"	"2.381"	"1.201"
ace	"11.253"	"2.056"	"12.861"	"1.746"	"12.296"	"2.059"	"11.536"	"1.563"	"10.113"	"2.182"	"11.672"	"1.721"	"10.883"	"1.998"	"12.344"	"1.612"	"12.403"	"1.677"	"12.013"	"1.588"	"10.318"	"2.022"	"8.613"	"1.717"	"13.085"	"1.919"	"11.341"	"1.746"
ache	"14.002"	"1.134"	"12.690"	"1.920"	"14.467"	"1.668"	"14.641"	"1.895"	"13.092"	"2.063"	"15.309"	"1.058"	"9.402"	"1.857"	"15.296"	"1.159"	"15.330"	"1.140"	"15.326"	"1.108"	"12.863"	"2.038"	"9.707"	"1.735"	"14.531"	"1.114"	"14.886"	"1.478"
ar	"14.731"	"2.028"	"15.645"	"2.312"	"14.964"	"2.009"	"14.593"	"2.129"	"16.168"	"2.090"	"15.046"	"2.103"	"15.053"	"1.713"	"15.368"	"2.171"	"15.405"	"2.145"	"15.323"	"2.182"	"15.985"	"2.041"	"12.910"	"1.967"	"14.952"	"2.179"	"15.015"	"2.143"
cdk2	"6.250"	"1.840"	"8.799"	"2.056"	"7.077"	"1.357"	"9.018"	"2.018"	"9.922"	"1.966"	"8.000"	"2.070"	"6.602"	"1.925"	"8.400"	"1.974"	"8.733"	"1.965"	"8.419"	"2.093"	"9.769"	"2.043"	"4.499"	"1.552"	"7.857"	"1.959"	"7.658"	"1.913"
cox2	"12.769"	"1.555"	"13.584"	"2.019"	"16.669"	"0.782"	"16.017"	"1.362"	"13.394"	"1.145"	"16.011"	"1.202"	"13.524"	"1.223"	"16.229"	"1.057"	"16.414"	"0.910"	"16.410"	"1.027"	"14.122"	"1.121"	"11.869"	"1.487"	"13.616"	"1.382"	"16.109"	"0.751"
dhfr	"18.901"	"0.548"	"18.513"	"0.822"	"18.172"	"0.741"	"17.844"	"1.199"	"19.339"	"0.400"	"18.824"	"0.752"	"18.187"	"1.105"	"19.022"	"0.568"	"19.203"	"0.578"	"18.966"	"0.763"	"19.301"	"0.244"	"16.461"	"1.082"	"19.294"	"0.480"	"18.906"	"0.582"
egfr	"15.965"	"1.937"	"17.209"	"2.027"	"13.349"	"2.019"	"16.318"	"2.038"	"14.590"	"2.404"	"16.251"	"1.965"	"13.450"	"2.825"	"16.365"	"1.970"	"16.589"	"1.951"	"16.425"	"1.931"	"15.204"	"2.238"	"9.397"	"1.936"	"16.563"	"1.817"	"16.351"	"1.976"
er_agonist	"14.731"	"2.392"	"13.885"	"1.707"	"15.603"	"1.937"	"16.023"	"2.157"	"15.466"	"2.113"	"15.384"	"1.911"	"15.219"	"1.902"	"15.872"	"1.886"	"16.236"	"1.595"	"15.954"	"1.727"	"15.844"	"2.119"	"12.806"	"2.261"	"15.679"	"1.463"	"16.827"	"2.217"
fgfr1	"15.518"	"2.225"	"15.911"	"2.154"	"13.315"	"2.648"	"15.191"	"2.105"	"16.044"	"2.289"	"15.324"	"2.222"	"13.841"	"2.147"	"15.524"	"2.233"	"15.856"	"2.167"	"15.893"	"2.189"	"15.984"	"2.371"	"10.440"	"1.959"	"16.189"	"2.132"	"15.094"	"2.294"
fxa	"15.247"	"0.554"	"15.335"	"0.532"	"15.119"	"0.613"	"15.780"	"0.481"	"15.517"	"0.585"	"16.861"	"0.713"	"15.017"	"0.881"	"17.198"	"0.683"	"17.583"	"0.727"	"17.367"	"0.779"	"15.632"	"0.620"	"12.911"	"1.399"	"16.192"	"0.682"	"16.341"	"0.651"
gpb	"16.867"	"1.292"	"13.089"	"2.118"	"14.797"	"1.848"	"14.526"	"1.443"	"12.736"	"2.169"	"14.409"	"1.598"	"11.869"	"1.870"	"14.562"	"1.519"	"14.553"	"1.507"	"14.219"	"1.577"	"13.143"	"2.033"	"12.212"	"2.279"	"16.931"	"1.247"	"15.240"	"1.392"
gr	"17.248"	"2.932"	"17.721"	"3.095"	"16.863"	"2.988"	"16.287"	"3.125"	"18.253"	"2.714"	"17.100"	"2.945"	"17.928"	"2.606"	"18.031"	"2.889"	"18.445"	"2.978"	"18.356"	"3.005"	"18.711"	"2.296"	"13.523"	"2.487"	"17.159"	"2.829"	"15.918"	"2.964"
hivrt	"6.391"	"1.833"	"6.909"	"1.674"	"7.086"	"1.685"	"7.018"	"1.962"	"7.740"	"1.842"	"7.876"	"1.730"	"6.377"	"1.892"	"7.808"	"1.664"	"7.849"	"1.783"	"7.767"	"1.787"	"7.481"	"1.683"	"5.232"	"1.597"	"6.936"	"1.780"	"7.345"	"1.602"
inha	"13.334"	"2.190"	"13.711"	"2.402"	"12.850"	"2.264"	"14.172"	"2.467"	"14.302"	"2.393"	"14.256"	"2.484"	"12.604"	"1.977"	"14.402"	"2.489"	"14.395"	"2.485"	"14.364"	"2.465"	"14.817"	"2.374"	"9.184"	"2.515"	"14.656"	"2.215"	"14.287"	"2.430"
na	"15.880"	"1.855"	"16.360"	"1.904"	"16.061"	"1.759"	"15.980"	"1.675"	"16.043"	"1.896"	"17.176"	"1.816"	"14.721"	"1.157"	"16.985"	"1.817"	"16.850"	"1.731"	"16.985"	"1.649"	"16.089"	"1.960"	"13.507"	"2.073"	"16.578"	"1.920"	"16.723"	"1.721"
p38	"16.624"	"1.526"	"16.633"	"1.181"	"13.887"	"2.291"	"16.249"	"1.493"	"16.246"	"1.553"	"16.770"	"1.225"	"10.256"	"2.234"	"16.761"	"1.215"	"16.973"	"1.317"	"17.070"	"1.352"	"16.685"	"1.444"	"9.963"	"1.741"	"16.473"	"1.398"	"16.703"	"1.317"
parp	"17.365"	"0.608"	"17.927"	"0.645"	"16.119"	"2.224"	"17.760"	"0.566"	"17.289"	"0.494"	"17.897"	"0.629"	"17.486"	"0.653"	"17.669"	"0.476"	"17.866"	"0.631"	"17.775"	"0.626"	"17.304"	"0.463"	"13.248"	"3.066"	"17.790"	"0.483"	"17.258"	"0.505"
pdgfrb	"13.674"	"2.269"	"14.826"	"2.492"	"13.644"	"1.881"	"14.783"	"2.509"	"12.325"	"1.962"	"14.501"	"2.024"	"11.880"	"2.304"	"14.665"	"2.373"	"14.779"	"2.322"	"14.495"	"2.124"	"12.687"	"1.987"	"9.003"	"1.769"	"14.615"	"2.575"	"14.120"	"2.250"
sahh	"15.560"	"1.896"	"14.518"	"1.956"	"14.504"	"2.816"	"15.222"	"2.283"	"15.687"	"2.191"	"15.405"	"2.143"	"15.645"	"2.008"	"15.321"	"2.067"	"15.673"	"1.981"	"15.532"	"2.072"	"16.264"	"2.151"	"12.040"	"2.090"	"15.264"	"1.892"	"15.771"	"1.991"
src	"12.027"	"2.578"	"12.977"	"2.429"	"10.974"	"2.148"	"11.769"	"2.744"	"11.739"	"2.210"	"11.403"	"2.449"	"10.789"	"1.846"	"11.494"	"2.399"	"11.700"	"2.316"	"11.764"	"2.388"	"12.194"	"2.383"	"9.353"	"2.055"	"11.773"	"2.627"	"11.734"	"2.390"
vegfr2	"7.372"	"2.266"	"8.086"	"2.082"	"9.319"	"1.588"	"8.902"	"1.831"	"7.437"	"2.186"	"7.539"	"1.810"	"6.602"	"2.152"	"7.761"	"1.847"	"8.234"	"2.075"	"8.095"	"1.874"	"7.557"	"2.226"	"6.435"	"1.870"	"7.780"	"2.214"	"7.799"	"1.909"
11359	"8.100"	"1.798"	"8.025"	"1.850"	"7.658"	"1.490"	"9.859"	"2.032"	"7.852"	"1.953"	"10.234"	"2.354"	"4.805"	"1.469"	"10.213"	"2.302"	"10.070"	"2.185"	"10.061"	"2.212"	"7.679"	"2.064"	"5.209"	"1.587"	"9.039"	"2.081"	"9.586"	"1.933"
28	"11.988"	"2.218"	"10.915"	"1.960"	"13.116"	"2.199"	"14.231"	"1.870"	"11.862"	"2.149"	"12.960"	"2.238"	"10.112"	"2.070"	"13.322"	"2.172"	"13.663"	"2.040"	"13.234"	"2.103"	"11.109"	"2.294"	"11.850"	"2.217"	"13.247"	"2.272"	"13.684"	"2.347"
11536	"9.064"	"2.177"	"8.803"	"2.293"	"9.973"	"2.060"	"9.695"	"2.083"	"8.420"	"2.112"	"9.943"	"2.229"	"6.177"	"1.768"	"9.544"	"2.284"	"9.649"	"2.314"	"9.872"	"2.261"	"8.205"	"2.166"	"5.807"	"1.761"	"8.534"	"2.172"	"9.876"	"2.222"
8	"4.149"	"1.423"	"7.065"	"1.855"	"6.539"	"2.119"	"7.242"	"1.795"	"7.040"	"1.501"	"5.243"	"1.690"	"4.582"	"1.191"	"5.277"	"1.655"	"5.062"	"1.534"	"4.856"	"1.550"	"5.820"	"1.728"	"3.678"	"1.524"	"4.662"	"1.510"	"5.546"	"1.744"
10434	"4.334"	"2.041"	"7.015"	"2.289"	"6.211"	"1.900"	"6.796"	"1.696"	"6.867"	"1.577"	"4.629"	"1.577"	"4.237"	"1.458"	"4.654"	"1.622"	"4.679"	"1.678"	"4.561"	"1.628"	"5.803"	"1.888"	"3.333"	"1.219"	"4.696"	"1.942"	"5.184"	"1.645"
12670	"4.162"	"1.102"	"5.504"	"1.344"	"6.047"	"1.548"	"7.217"	"1.351"	"6.783"	"1.118"	"4.439"	"1.069"	"4.124"	"1.146"	"4.250"	"1.055"	"4.431"	"1.054"	"4.313"	"1.075"	"5.849"	"1.096"	"3.732"	"1.252"	"4.566"	"1.347"	"5.066"	"1.162"
20014	"7.398"	"2.603"	"9.750"	"2.371"	"8.601"	"2.293"	"9.333"	"2.051"	"10.562"	"1.707"	"8.088"	"1.899"	"4.906"	"1.216"	"7.785"	"1.980"	"7.877"	"2.064"	"7.797"	"2.078"	"9.510"	"2.339"	"6.282"	"2.167"	"7.709"	"2.548"	"8.694"	"2.305"
234	"7.877"	"2.333"	"10.524"	"2.241"	"10.297"	"2.009"	"10.684"	"1.989"	"10.911"	"1.815"	"7.945"	"1.974"	"7.107"	"1.532"	"8.269"	"2.130"	"8.126"	"2.203"	"7.688"	"2.138"	"9.619"	"1.931"	"6.985"	"2.035"	"8.710"	"2.162"	"8.959"	"2.104"
12261	"6.876"	"1.686"	"8.896"	"1.740"	"7.608"	"1.862"	"9.093"	"2.005"	"8.370"	"1.844"	"8.441"	"1.837"	"4.784"	"1.685"	"8.736"	"1.876"	"8.706"	"1.935"	"8.618"	"1.884"	"8.243"	"1.741"	"4.498"	"1.282"	"8.037"	"1.707"	"7.890"	"1.834"
12209	"3.451"	"1.714"	"4.246"	"2.113"	"3.004"	"2.016"	"5.698"	"1.761"	"6.333"	"1.880"	"6.804"	"2.468"	"5.874"	"2.488"	"7.031"	"2.867"	"7.288"	"2.919"	"7.642"	"2.881"	"6.177"	"1.969"	"1.393"	"1.395"	"5.841"	"2.070"	"4.919"	"2.138"
25	"6.451"	"1.847"	"8.588"	"2.655"	"7.448"	"2.090"	"7.797"	"1.902"	"13.183"	"1.767"	"6.606"	"1.948"	"6.059"	"3.289"	"6.888"	"1.914"	"7.254"	"2.120"	"6.901"	"2.058"	"11.601"	"2.607"	"4.591"	"1.738"	"6.501"	"1.749"	"6.754"	"1.938"
36	"6.817"	"1.458"	"8.971"	"1.825"	"8.576"	"1.830"	"9.249"	"1.936"	"10.991"	"1.904"	"7.772"	"1.617"	"4.957"	"1.697"	"8.083"	"1.680"	"8.285"	"1.630"	"8.020"	"1.653"	"9.594"	"2.163"	"5.138"	"1.883"	"6.876"	"1.372"	"8.386"	"1.858"
43	"2.676"	"1.308"	"3.665"	"1.534"	"1.873"	"1.402"	"3.004"	"1.457"	"3.219"	"1.277"	"3.350"	"1.465"	"2.053"	"0.898"	"3.581"	"1.679"	"3.716"	"1.711"	"3.602"	"1.626"	"2.579"	"1.277"	"0.884"	"0.934"	"4.528"	"2.005"	"2.588"	"1.424"
219	"4.490"	"1.296"	"3.930"	"1.606"	"4.229"	"1.469"	"4.136"	"1.463"	"3.164"	"1.276"	"4.149"	"1.359"	"3.139"	"1.536"	"4.229"	"1.296"	"4.317"	"1.427"	"4.549"	"1.388"	"3.695"	"1.178"	"1.995"	"0.985"	"4.292"	"1.773"	"4.263"	"1.278"
130	"3.648"	"1.047"	"2.701"	"0.948"	"3.190"	"1.267"	"3.808"	"1.150"	"2.251"	"0.933"	"3.901"	"1.402"	"2.218"	"0.961"	"3.951"	"1.467"	"4.031"	"1.516"	"3.829"	"1.351"	"2.159"	"0.935"	"1.363"	"0.894"	"5.449"	"1.539"	"3.766"	"1.267"
105	"8.639"	"2.014"	"9.274"	"2.271"	"8.681"	"1.739"	"10.869"	"2.202"	"10.499"	"2.065"	"9.640"	"2.217"	"7.419"	"1.026"	"9.969"	"2.125"	"9.872"	"2.076"	"9.868"	"2.224"	"11.117"	"2.039"	"6.918"	"1.814"	"10.175"	"2.057"	"9.249"	"2.087"
11336	"7.435"	"2.053"	"8.243"	"2.367"	"8.264"	"2.015"	"9.514"	"1.924"	"9.064"	"2.302"	"8.976"	"1.833"	"8.050"	"2.219"	"9.013"	"1.920"	"9.211"	"1.887"	"9.283"	"1.898"	"8.689"	"2.253"	"5.803"	"1.513"	"7.591"	"2.201"	"9.190"	"1.949"
20174	"11.349"	"1.738"	"8.904"	"2.059"	"8.938"	"1.518"	"9.594"	"1.786"	"8.845"	"1.735"	"11.454"	"1.983"	"6.699"	"1.955"	"11.681"	"2.016"	"13.398"	"1.874"	"12.885"	"1.827"	"8.605"	"1.787"	"5.529"	"1.315"	"15.397"	"1.521"	"10.730"	"1.654"
126	"3.514"	"1.095"	"3.998"	"1.047"	"5.891"	"1.756"	"6.101"	"1.603"	"4.086"	"1.097"	"5.172"	"1.774"	"4.178"	"1.380"	"5.348"	"1.808"	"5.765"	"1.780"	"5.836"	"1.798"	"4.216"	"1.120"	"2.255"	"1.011"	"4.372"	"1.354"	"5.853"	"1.681"
11225	"10.840"	"2.113"	"11.589"	"1.776"	"11.483"	"2.447"	"9.270"	"1.763"	"10.406"	"1.633"	"10.036"	"1.959"	"8.302"	"1.518"	"10.061"	"1.963"	"10.002"	"1.925"	"9.859"	"1.828"	"10.873"	"1.901"	"7.494"	"2.355"	"11.033"	"1.725"	"9.607"	"1.870"
12252	"6.358"	"1.943"	"7.844"	"2.099"	"6.951"	"1.955"	"7.562"	"2.161"	"6.497"	"1.584"	"6.564"	"1.940"	"4.603"	"1.417"	"6.670"	"2.139"	"6.691"	"2.116"	"6.771"	"2.135"	"6.472"	"1.622"	"2.887"	"1.685"	"6.737"	"2.267"	"6.299"	"1.673"
11682	"9.148"	"1.493"	"8.163"	"1.694"	"9.733"	"1.807"	"9.733"	"1.808"	"9.215"	"1.985"	"9.868"	"1.860"	"9.611"	"1.945"	"10.145"	"2.010"	"10.213"	"2.017"	"10.145"	"1.985"	"9.186"	"2.102"	"6.080"	"1.458"	"10.394"	"2.039"	"10.032"	"1.905"
134	"8.744"	"1.287"	"9.666"	"1.730"	"9.030"	"1.527"	"10.221"	"1.648"	"9.872"	"1.984"	"8.837"	"1.690"	"6.127"	"1.338"	"8.933"	"1.560"	"8.723"	"1.482"	"8.454"	"1.570"	"8.252"	"1.714"	"6.998"	"1.770"	"6.430"	"1.164"	"9.624"	"1.472"
116	"11.281"	"2.250"	"12.805"	"2.803"	"11.744"	"1.930"	"12.746"	"2.246"	"12.119"	"2.347"	"12.573"	"2.332"	"10.225"	"2.258"	"12.333"	"2.345"	"12.577"	"2.263"	"12.607"	"2.316"	"11.871"	"2.305"	"8.184"	"1.942"	"10.755"	"2.135"	"12.725"	"2.256"
11265	"15.893"	"2.026"	"13.133"	"2.138"	"16.626"	"1.649"	"15.700"	"1.628"	"14.400"	"1.902"	"15.940"	"1.955"	"11.812"	"1.683"	"15.818"	"1.928"	"15.548"	"1.873"	"15.675"	"1.893"	"14.139"	"2.026"	"13.440"	"1.691"	"16.201"	"2.067"	"16.647"	"2.092"
10475	"10.200"	"2.308"	"10.970"	"2.656"	"9.927"	"2.330"	"9.758"	"2.452"	"9.746"	"2.465"	"9.788"	"2.463"	"9.018"	"1.944"	"9.788"	"2.483"	"9.796"	"2.434"	"9.792"	"2.453"	"9.754"	"2.447"	"9.876"	"2.368"	"9.859"	"2.437"	"10.019"	"2.399"
12679	"16.415"	"2.324"	"15.834"	"2.478"	"17.126"	"1.975"	"17.480"	"2.202"	"16.280"	"2.358"	"17.160"	"2.374"	"14.968"	"2.248"	"16.971"	"2.495"	"17.063"	"2.545"	"17.223"	"2.398"	"16.428"	"2.334"	"15.733"	"2.237"	"16.752"	"2.502"	"17.177"	"2.431"
10579	"12.746"	"2.524"	"13.844"	"2.775"	"13.057"	"2.234"	"13.028"	"2.596"	"12.935"	"2.560"	"13.049"	"2.733"	"11.597"	"2.364"	"13.103"	"2.757"	"13.066"	"2.748"	"13.070"	"2.751"	"12.893"	"2.674"	"9.123"	"1.777"	"14.084"	"2.789"	"12.830"	"2.593"
11575	"9.581"	"2.422"	"8.786"	"2.271"	"10.095"	"2.707"	"8.896"	"2.207"	"8.546"	"1.927"	"9.544"	"2.094"	"5.925"	"1.153"	"9.758"	"2.147"	"9.556"	"2.130"	"9.388"	"2.198"	"8.252"	"2.122"	"6.232"	"2.162"	"9.531"	"2.260"	"9.371"	"2.192"
18061	"9.060"	"1.940"	"8.651"	"1.395"	"9.544"	"2.105"	"9.552"	"2.031"	"9.316"	"1.980"	"9.581"	"2.224"	"8.235"	"1.976"	"9.586"	"2.250"	"9.746"	"2.249"	"9.729"	"2.244"	"9.333"	"2.093"	"7.162"	"1.822"	"8.096"	"1.952"	"10.200"	"2.203"
237	"14.623"	"1.802"	"11.589"	"2.136"	"15.700"	"1.576"	"16.966"	"1.055"	"11.193"	"1.857"	"15.527"	"1.598"	"10.019"	"1.926"	"15.447"	"1.706"	"15.729"	"1.722"	"16.247"	"1.582"	"11.862"	"1.861"	"10.974"	"2.162"	"13.747"	"1.823"	"16.440"	"1.419"
276	"11.521"	"1.610"	"10.490"	"2.426"	"10.932"	"1.596"	"13.196"	"1.756"	"10.208"	"2.113"	"13.015"	"1.803"	"5.942"	"1.822"	"12.939"	"1.801"	"13.057"	"1.826"	"13.125"	"1.811"	"9.998"	"1.961"	"8.365"	"1.783"	"11.770"	"2.014"	"13.377"	"1.657"
11534	"5.218"	"1.517"	"6.750"	"1.405"	"5.458"	"1.675"	"5.790"	"1.349"	"4.726"	"1.379"	"7.456"	"1.431"	"2.760"	"1.109"	"7.482"	"1.451"	"7.280"	"1.505"	"7.217"	"1.374"	"4.949"	"1.483"	"2.605"	"1.289"	"5.706"	"1.560"	"5.929"	"1.397"
10198	"9.905"	"1.566"	"11.223"	"1.933"	"9.893"	"1.653"	"10.633"	"1.897"	"10.427"	"1.717"	"11.151"	"1.989"	"9.384"	"1.559"	"11.239"	"2.065"	"11.290"	"2.108"	"11.382"	"2.099"	"10.217"	"1.865"	"7.616"	"1.507"	"9.375"	"1.681"	"11.403"	"1.989"
10498	"5.003"	"1.461"	"6.695"	"1.839"	"6.110"	"1.590"	"5.609"	"1.239"	"4.688"	"1.452"	"6.535"	"1.290"	"3.122"	"0.844"	"6.459"	"1.488"	"6.379"	"1.463"	"6.232"	"1.270"	"5.155"	"1.688"	"2.929"	"1.153"	"5.592"	"1.208"	"5.676"	"1.074"
12911	"1.187"	"0.743"	"1.359"	"0.936"	"1.435"	"0.764"	"1.894"	"0.884"	"1.885"	"0.896"	"1.203"	"0.496"	"0.976"	"0.403"	"1.090"	"0.451"	"1.178"	"0.541"	"1.313"	"0.558"	"1.170"	"0.613"	"0.774"	"0.625"	"1.271"	"0.744"	"1.452"	"0.709"
12968	"12.506"	"2.145"	"11.951"	"2.372"	"13.495"	"2.509"	"12.152"	"2.423"	"11.610"	"2.253"	"12.094"	"2.359"	"11.605"	"2.169"	"11.997"	"2.424"	"12.014"	"2.396"	"11.980"	"2.374"	"11.795"	"2.285"	"11.033"	"1.794"	"13.171"	"2.058"	"12.216"	"2.385"
100579	"9.527"	"1.881"	"10.229"	"2.211"	"8.904"	"2.127"	"10.339"	"2.228"	"10.015"	"1.930"	"11.084"	"1.814"	"9.346"	"1.958"	"10.932"	"1.937"	"12.266"	"2.188"	"12.464"	"2.048"	"10.175"	"1.978"	"5.912"	"2.006"	"11.618"	"2.062"	"10.141"	"2.074"
100126	"10.263"	"1.904"	"11.820"	"2.186"	"12.880"	"1.949"	"13.297"	"1.670"	"9.384"	"2.072"	"10.566"	"1.789"	"4.932"	"1.725"	"10.419"	"1.982"	"10.688"	"2.013"	"10.974"	"1.914"	"9.257"	"1.964"	"8.799"	"2.140"	"9.628"	"1.796"	"12.548"	"1.975"
10378	"6.274"	"1.448"	"7.818"	"1.928"	"6.278"	"1.332"	"6.737"	"1.892"	"5.100"	"1.583"	"7.924"	"1.554"	"3.324"	"1.170"	"8.012"	"1.809"	"7.848"	"1.854"	"7.911"	"1.662"	"5.525"	"1.625"	"3.131"	"0.954"	"6.522"	"1.784"	"6.846"	"1.556"
10417	"11.227"	"2.604"	"11.854"	"2.567"	"12.161"	"2.360"	"11.669"	"2.673"	"11.479"	"2.497"	"11.757"	"2.848"	"9.893"	"2.353"	"11.614"	"2.936"	"11.690"	"2.893"	"11.694"	"2.847"	"11.311"	"2.768"	"9.817"	"2.496"	"11.063"	"2.698"	"12.047"	"2.740"
10752	"8.100"	"1.831"	"9.615"	"1.841"	"9.224"	"1.593"	"9.746"	"2.024"	"9.792"	"1.917"	"9.300"	"1.775"	"6.884"	"2.162"	"9.384"	"1.884"	"9.729"	"2.004"	"9.691"	"2.020"	"9.569"	"1.896"	"6.792"	"1.449"	"8.929"	"1.889"	"9.148"	"1.823"
10773	"12.005"	"2.458"	"12.914"	"2.575"	"13.179"	"2.605"	"14.282"	"2.549"	"14.054"	"2.557"	"13.255"	"2.519"	"10.612"	"2.397"	"13.453"	"2.617"	"13.890"	"2.627"	"13.726"	"2.608"	"13.890"	"2.619"	"9.695"	"1.992"	"13.066"	"2.630"	"13.583"	"2.572"
11631	"6.838"	"1.778"	"6.026"	"1.733"	"6.733"	"1.944"	"7.856"	"2.079"	"6.089"	"1.656"	"8.765"	"1.740"	"5.554"	"2.007"	"8.609"	"1.772"	"9.447"	"1.882"	"9.607"	"1.848"	"6.720"	"1.823"	"4.801"	"1.323"	"8.256"	"2.197"	"8.580"	"1.839"
10927	"16.272"	"1.893"	"14.862"	"2.219"	"15.780"	"2.068"	"15.447"	"2.373"	"14.862"	"2.440"	"14.282"	"2.437"	"13.141"	"1.875"	"14.206"	"2.477"	"14.442"	"2.469"	"14.383"	"2.455"	"14.597"	"2.356"	"15.464"	"2.480"	"15.754"	"2.546"	"15.296"	"2.291"
11085	"10.322"	"1.977"	"10.768"	"1.754"	"13.057"	"1.823"	"11.841"	"2.151"	"12.758"	"1.823"	"13.280"	"1.664"	"10.301"	"2.347"	"13.718"	"1.557"	"13.966"	"1.502"	"13.966"	"1.596"	"12.952"	"2.175"	"5.714"	"1.318"	"13.806"	"1.541"	"11.559"	"2.019"
11442	"14.702"	"2.337"	"15.607"	"2.102"	"13.882"	"2.058"	"16.819"	"2.256"	"14.349"	"2.246"	"15.670"	"2.221"	"12.131"	"2.495"	"15.805"	"2.211"	"16.222"	"2.240"	"15.948"	"2.294"	"14.501"	"2.165"	"8.954"	"2.184"	"16.659"	"2.527"	"15.759"	"2.171"
11279	"13.255"	"1.564"	"14.568"	"1.594"	"14.484"	"1.481"	"14.151"	"1.859"	"14.101"	"1.432"	"13.945"	"1.655"	"13.217"	"1.203"	"13.996"	"1.708"	"14.059"	"1.735"	"14.046"	"1.703"	"14.130"	"1.674"	"10.545"	"1.876"	"14.071"	"1.786"	"14.025"	"1.554"
11488	"14.749"	"2.441"	"14.021"	"2.393"	"14.265"	"2.040"	"14.968"	"2.048"	"14.324"	"2.634"	"14.568"	"2.555"	"13.541"	"2.682"	"14.610"	"2.516"	"14.681"	"2.441"	"14.757"	"2.455"	"14.463"	"2.647"	"11.614"	"1.730"	"14.984"	"2.406"	"14.479"	"2.511"
12840	"7.961"	"1.769"	"8.353"	"2.164"	"8.992"	"1.820"	"9.211"	"2.113"	"9.392"	"2.148"	"8.201"	"1.709"	"5.352"	"1.431"	"8.037"	"1.883"	"7.835"	"1.941"	"7.848"	"1.926"	"8.626"	"2.007"	"6.047"	"1.487"	"8.277"	"2.114"	"8.071"	"1.745"
