# Supplementary material for: Open-source platform to benchmark fingerprints for ligand-based virtual screening
Source: J Cheminform. 2013 May 30;5:26. doi: 10.1186/1758-2946-5-26 (PMC3686626; doi:10.1186/1758-2946-5-26)
Supplement: Additional file 1 — Numerical Values of Results. The file results.zip contains the csv files with the numerical values of the results of the benchmarking study. [file 1758-2946-5-26-S1.zip › summary_RIE100.csv]

#	"fcfc4"	"std"	"rdk5"	"std"	"ap"	"std"	"tt"	"std"	"avalon"	"std"	"ecfp6"	"std"	"maccs"	"std"	"ecfp4"	"std"	"lecfp4"	"std"	"lecfp6"	"std"	"laval"	"std"	"ecfc0"	"std"	"fcfp4"	"std"	"ecfc4"	"std"
466	"3.437"	"2.632"	"3.892"	"2.881"	"5.498"	"3.289"	"5.426"	"3.142"	"4.629"	"3.178"	"5.778"	"3.130"	"3.587"	"2.920"	"5.538"	"3.186"	"5.665"	"3.170"	"5.885"	"3.191"	"4.621"	"2.986"	"2.320"	"1.650"	"3.796"	"2.721"	"4.552"	"2.980"
548	"14.698"	"6.906"	"12.251"	"6.456"	"11.540"	"4.578"	"14.872"	"6.807"	"12.561"	"6.187"	"16.606"	"7.438"	"3.207"	"2.538"	"15.946"	"7.664"	"15.731"	"7.460"	"16.078"	"7.421"	"12.078"	"6.060"	"5.159"	"3.161"	"15.520"	"7.871"	"17.669"	"7.273"
600	"6.136"	"4.925"	"7.870"	"4.365"	"7.760"	"4.958"	"7.339"	"4.738"	"6.842"	"4.484"	"6.254"	"4.765"	"3.502"	"3.633"	"6.363"	"4.858"	"6.324"	"4.820"	"6.316"	"4.812"	"7.061"	"4.418"	"4.381"	"3.463"	"6.112"	"4.878"	"6.359"	"5.092"
644	"8.758"	"4.699"	"8.798"	"5.205"	"8.429"	"4.715"	"10.965"	"5.500"	"12.273"	"4.910"	"11.888"	"5.660"	"3.876"	"3.055"	"10.882"	"5.299"	"11.067"	"5.286"	"12.009"	"5.538"	"12.055"	"4.887"	"3.561"	"2.713"	"11.068"	"4.711"	"11.462"	"4.764"
652	"3.280"	"2.454"	"3.092"	"2.760"	"4.759"	"3.020"	"4.833"	"2.514"	"4.539"	"3.091"	"3.756"	"2.577"	"2.560"	"2.280"	"3.908"	"2.695"	"3.935"	"2.746"	"3.779"	"2.612"	"4.284"	"3.120"	"2.803"	"1.660"	"3.562"	"2.869"	"4.103"	"2.458"
689	"3.861"	"2.835"	"5.391"	"3.275"	"3.982"	"3.213"	"5.570"	"3.250"	"5.507"	"2.615"	"7.141"	"3.950"	"3.289"	"2.975"	"7.484"	"3.853"	"6.924"	"3.778"	"6.905"	"3.902"	"5.517"	"2.424"	"0.435"	"0.649"	"6.032"	"2.809"	"3.475"	"2.367"
692	"2.010"	"1.874"	"2.043"	"1.914"	"0.509"	"0.638"	"2.319"	"2.074"	"2.575"	"2.092"	"2.187"	"1.599"	"0.285"	"0.463"	"1.564"	"1.147"	"1.788"	"1.454"	"2.177"	"1.653"	"1.995"	"1.804"	"0.539"	"0.615"	"2.370"	"2.026"	"1.521"	"1.430"
712	"5.397"	"4.130"	"7.540"	"5.173"	"7.701"	"4.086"	"12.834"	"5.797"	"6.649"	"4.971"	"5.876"	"4.574"	"4.646"	"4.202"	"6.613"	"4.871"	"7.212"	"5.083"	"6.369"	"4.792"	"7.327"	"4.980"	"3.703"	"2.945"	"6.476"	"4.644"	"7.648"	"4.736"
713	"4.135"	"3.066"	"4.614"	"3.185"	"4.953"	"2.977"	"5.802"	"3.852"	"4.004"	"3.008"	"5.443"	"3.498"	"3.453"	"2.708"	"5.682"	"3.421"	"5.986"	"3.616"	"5.700"	"3.538"	"4.214"	"2.947"	"4.022"	"2.737"	"4.989"	"3.207"	"5.946"	"3.601"
733	"6.428"	"2.920"	"5.072"	"2.857"	"3.506"	"2.412"	"4.682"	"2.735"	"7.571"	"4.341"	"7.156"	"3.782"	"3.642"	"2.223"	"7.534"	"3.838"	"7.445"	"3.944"	"7.359"	"3.938"	"7.673"	"4.317"	"1.269"	"1.402"	"7.175"	"3.516"	"5.868"	"3.227"
737	"2.688"	"2.104"	"5.634"	"4.234"	"4.116"	"2.478"	"2.729"	"2.262"	"3.052"	"2.272"	"3.879"	"2.943"	"2.170"	"1.789"	"3.740"	"2.778"	"3.645"	"2.727"	"3.825"	"2.921"	"3.129"	"2.398"	"7.020"	"3.279"	"3.478"	"2.577"	"2.625"	"2.269"
810	"6.249"	"3.510"	"7.690"	"4.043"	"6.057"	"3.008"	"8.690"	"3.966"	"7.609"	"3.329"	"8.235"	"4.045"	"3.668"	"2.656"	"8.516"	"3.914"	"8.526"	"3.942"	"8.620"	"4.114"	"7.565"	"3.190"	"2.864"	"1.998"	"7.389"	"3.298"	"7.355"	"3.533"
832	"23.394"	"6.894"	"35.309"	"5.269"	"21.954"	"5.730"	"26.717"	"6.326"	"27.931"	"6.621"	"26.856"	"6.050"	"22.947"	"7.899"	"27.061"	"5.922"	"27.506"	"5.960"	"26.860"	"6.103"	"28.052"	"6.773"	"7.610"	"3.308"	"28.678"	"6.718"	"24.428"	"6.471"
846	"16.070"	"8.219"	"17.435"	"7.934"	"16.160"	"7.406"	"17.628"	"8.101"	"14.589"	"7.347"	"20.169"	"7.500"	"12.812"	"6.683"	"19.600"	"7.419"	"20.712"	"7.538"	"21.584"	"7.609"	"14.705"	"7.260"	"11.895"	"6.408"	"19.045"	"6.983"	"18.999"	"7.760"
852	"19.407"	"8.672"	"25.416"	"9.884"	"17.331"	"7.240"	"23.525"	"9.947"	"22.102"	"8.724"	"23.483"	"10.065"	"14.923"	"5.672"	"24.039"	"9.951"	"24.111"	"9.884"	"23.659"	"10.198"	"22.967"	"8.825"	"12.441"	"5.597"	"22.493"	"9.131"	"21.882"	"8.931"
858	"5.654"	"3.931"	"5.255"	"3.329"	"4.369"	"3.069"	"7.091"	"4.212"	"6.084"	"3.670"	"7.004"	"4.375"	"3.040"	"2.623"	"6.472"	"4.194"	"6.617"	"4.202"	"6.890"	"4.368"	"6.181"	"3.671"	"2.255"	"2.040"	"6.241"	"3.822"	"6.941"	"4.222"
859	"3.568"	"2.721"	"2.011"	"2.138"	"1.649"	"1.469"	"2.751"	"2.294"	"1.651"	"1.733"	"1.258"	"1.222"	"2.883"	"2.292"	"1.444"	"1.433"	"1.605"	"1.488"	"1.691"	"1.447"	"1.645"	"1.657"	"1.965"	"1.249"	"3.109"	"2.694"	"2.186"	"1.715"
ace	"22.555"	"3.497"	"22.933"	"2.560"	"24.131"	"3.185"	"23.310"	"3.333"	"20.891"	"3.280"	"23.136"	"3.063"	"23.702"	"3.051"	"24.122"	"2.758"	"24.146"	"2.672"	"23.200"	"2.814"	"21.002"	"3.201"	"17.666"	"3.161"	"24.820"	"2.770"	"22.140"	"3.277"
ache	"26.562"	"1.395"	"24.909"	"2.557"	"27.669"	"1.454"	"28.004"	"1.608"	"26.080"	"2.882"	"29.074"	"0.933"	"20.030"	"3.114"	"28.677"	"1.178"	"28.807"	"1.152"	"29.131"	"0.985"	"26.019"	"2.924"	"21.537"	"2.632"	"27.084"	"1.439"	"28.141"	"1.318"
ar	"25.182"	"3.697"	"26.663"	"3.387"	"25.367"	"3.860"	"24.832"	"4.142"	"27.767"	"2.624"	"25.487"	"4.338"	"21.433"	"3.377"	"26.031"	"4.202"	"26.121"	"4.187"	"25.616"	"4.301"	"27.202"	"2.587"	"22.279"	"4.857"	"26.361"	"3.641"	"25.626"	"4.130"
cdk2	"18.027"	"4.583"	"23.308"	"4.160"	"17.104"	"3.708"	"21.187"	"4.834"	"22.773"	"3.676"	"20.925"	"4.342"	"16.733"	"4.762"	"21.984"	"4.067"	"22.466"	"4.219"	"21.576"	"4.381"	"22.570"	"4.074"	"8.923"	"3.627"	"21.479"	"4.361"	"19.924"	"4.298"
cox2	"30.583"	"3.220"	"31.600"	"3.190"	"38.009"	"1.564"	"35.188"	"2.660"	"31.819"	"2.166"	"35.744"	"2.622"	"28.481"	"2.325"	"36.291"	"2.186"	"36.941"	"1.957"	"36.750"	"2.300"	"33.061"	"2.198"	"24.983"	"3.542"	"32.019"	"2.797"	"36.476"	"1.851"
dhfr	"32.586"	"0.731"	"32.332"	"0.970"	"31.817"	"0.711"	"31.302"	"1.309"	"33.109"	"0.449"	"32.598"	"0.991"	"31.439"	"1.249"	"32.910"	"0.702"	"32.996"	"0.700"	"32.615"	"1.068"	"33.100"	"0.419"	"29.753"	"1.854"	"33.049"	"0.625"	"32.699"	"0.707"
egfr	"30.008"	"1.395"	"30.742"	"1.378"	"27.125"	"2.667"	"30.502"	"1.608"	"27.403"	"2.591"	"30.706"	"1.459"	"25.221"	"4.061"	"30.909"	"1.366"	"31.054"	"1.288"	"30.768"	"1.374"	"27.918"	"2.376"	"18.012"	"3.447"	"30.313"	"1.145"	"30.737"	"1.450"
er_agonist	"29.347"	"1.910"	"28.080"	"1.761"	"28.930"	"2.057"	"28.434"	"2.274"	"29.813"	"1.847"	"29.371"	"1.710"	"28.855"	"1.632"	"29.442"	"1.644"	"29.469"	"1.586"	"29.410"	"1.603"	"30.026"	"1.834"	"25.412"	"3.850"	"29.131"	"1.816"	"29.900"	"1.791"
fgfr1	"35.053"	"2.349"	"35.325"	"2.270"	"31.591"	"3.726"	"34.353"	"2.543"	"35.531"	"2.133"	"34.688"	"2.547"	"31.417"	"3.646"	"34.865"	"2.447"	"35.370"	"2.132"	"35.327"	"2.214"	"35.422"	"2.269"	"26.612"	"3.493"	"35.685"	"1.922"	"34.520"	"2.538"
fxa	"26.811"	"0.410"	"27.102"	"0.196"	"26.856"	"0.318"	"27.229"	"0.170"	"27.167"	"0.171"	"27.393"	"0.222"	"25.786"	"1.199"	"27.575"	"0.222"	"27.687"	"0.220"	"27.607"	"0.228"	"27.203"	"0.190"	"24.733"	"1.172"	"27.239"	"0.187"	"27.309"	"0.219"
gpb	"29.711"	"4.322"	"25.873"	"3.724"	"26.882"	"4.716"	"28.256"	"3.141"	"25.182"	"3.194"	"28.280"	"4.431"	"17.669"	"3.970"	"28.317"	"3.875"	"28.368"	"3.945"	"28.297"	"4.311"	"25.679"	"2.773"	"21.608"	"4.094"	"29.979"	"4.868"	"27.804"	"3.579"
gr	"47.582"	"5.946"	"50.219"	"5.907"	"49.325"	"6.087"	"48.431"	"6.262"	"50.593"	"5.550"	"49.403"	"5.845"	"47.768"	"5.328"	"50.590"	"5.702"	"51.130"	"5.611"	"51.034"	"5.521"	"50.816"	"5.408"	"39.828"	"5.730"	"48.424"	"5.144"	"48.111"	"6.140"
hivrt	"20.860"	"4.079"	"21.719"	"3.705"	"21.608"	"4.035"	"20.705"	"4.803"	"21.934"	"4.238"	"23.266"	"3.458"	"17.836"	"4.889"	"22.627"	"3.712"	"22.479"	"3.952"	"23.050"	"3.573"	"22.646"	"4.056"	"15.065"	"4.069"	"22.303"	"4.425"	"21.734"	"3.683"
inha	"30.866"	"3.555"	"32.157"	"3.005"	"29.398"	"3.691"	"31.546"	"3.411"	"33.601"	"2.697"	"33.911"	"2.686"	"27.193"	"3.681"	"33.952"	"2.732"	"34.040"	"2.675"	"34.008"	"2.664"	"33.897"	"2.509"	"22.978"	"5.323"	"33.637"	"2.589"	"32.808"	"2.889"
na	"26.619"	"1.473"	"28.845"	"0.865"	"25.112"	"1.854"	"27.437"	"1.079"	"28.174"	"0.811"	"27.522"	"1.415"	"27.217"	"1.451"	"27.210"	"1.398"	"27.294"	"1.377"	"27.696"	"1.276"	"28.300"	"0.770"	"23.485"	"2.520"	"27.284"	"1.117"	"26.985"	"1.182"
p38	"35.016"	"1.412"	"34.455"	"1.136"	"30.405"	"3.075"	"33.244"	"2.012"	"33.964"	"1.556"	"35.436"	"1.056"	"23.741"	"4.437"	"35.381"	"1.054"	"35.631"	"1.050"	"35.690"	"1.019"	"34.442"	"1.349"	"20.011"	"4.725"	"35.015"	"1.362"	"35.104"	"1.026"
parp	"36.833"	"0.555"	"37.181"	"0.318"	"34.897"	"3.534"	"36.894"	"0.894"	"36.995"	"0.275"	"37.157"	"0.277"	"36.867"	"0.530"	"37.092"	"0.257"	"37.170"	"0.236"	"37.149"	"0.266"	"37.006"	"0.280"	"29.427"	"3.638"	"37.173"	"0.316"	"36.848"	"0.558"
pdgfrb	"30.796"	"2.073"	"31.735"	"1.969"	"30.016"	"1.866"	"31.429"	"1.948"	"29.031"	"2.503"	"31.515"	"1.921"	"27.244"	"3.297"	"31.722"	"2.059"	"31.843"	"2.035"	"31.622"	"2.021"	"29.516"	"2.316"	"20.793"	"3.639"	"31.900"	"2.169"	"31.161"	"2.058"
sahh	"29.640"	"2.962"	"27.095"	"4.203"	"25.019"	"4.406"	"25.090"	"3.408"	"26.056"	"3.096"	"26.445"	"3.098"	"28.045"	"3.221"	"25.999"	"3.265"	"26.367"	"3.396"	"26.802"	"3.157"	"27.053"	"2.892"	"21.371"	"4.129"	"29.201"	"3.364"	"26.816"	"3.115"
src	"32.447"	"5.228"	"32.486"	"4.747"	"29.453"	"4.697"	"31.650"	"5.863"	"30.606"	"4.979"	"31.491"	"5.574"	"27.423"	"4.436"	"31.590"	"5.509"	"31.889"	"5.357"	"31.962"	"5.441"	"30.858"	"5.111"	"24.605"	"4.887"	"31.969"	"5.427"	"32.017"	"5.322"
vegfr2	"21.799"	"4.951"	"22.133"	"5.409"	"25.782"	"3.550"	"24.413"	"4.472"	"19.106"	"5.064"	"22.907"	"4.859"	"17.933"	"5.795"	"23.453"	"4.867"	"24.013"	"4.749"	"23.877"	"4.748"	"19.112"	"5.346"	"17.724"	"5.212"	"22.795"	"5.487"	"22.742"	"4.656"
11359	"24.780"	"5.657"	"24.563"	"5.201"	"22.285"	"4.423"	"30.522"	"5.942"	"24.362"	"5.899"	"31.974"	"6.339"	"14.203"	"4.438"	"30.866"	"6.284"	"30.628"	"6.167"	"31.845"	"6.285"	"25.354"	"6.307"	"11.698"	"4.264"	"27.424"	"6.664"	"29.599"	"6.063"
28	"36.151"	"5.911"	"33.610"	"5.810"	"39.458"	"6.431"	"42.022"	"5.243"	"33.327"	"6.131"	"39.969"	"5.736"	"29.322"	"6.697"	"41.251"	"5.930"	"41.960"	"5.842"	"40.980"	"5.826"	"33.294"	"6.183"	"32.089"	"6.878"	"39.999"	"6.249"	"40.044"	"5.776"
11536	"25.473"	"6.623"	"26.358"	"7.026"	"26.233"	"6.363"	"28.651"	"6.721"	"26.707"	"6.825"	"31.136"	"6.677"	"18.362"	"6.444"	"30.370"	"6.877"	"30.684"	"6.878"	"30.903"	"6.590"	"26.112"	"7.059"	"11.172"	"4.538"	"26.672"	"6.919"	"29.564"	"6.748"
8	"11.631"	"4.144"	"17.549"	"4.723"	"14.264"	"4.959"	"17.295"	"4.951"	"15.292"	"3.829"	"14.441"	"4.600"	"9.312"	"3.079"	"14.833"	"4.688"	"14.827"	"4.660"	"14.385"	"4.608"	"14.373"	"3.935"	"5.825"	"3.524"	"13.307"	"4.154"	"14.812"	"5.059"
10434	"10.667"	"5.763"	"17.102"	"6.432"	"11.341"	"4.821"	"16.564"	"5.505"	"13.670"	"4.481"	"13.863"	"4.906"	"8.385"	"3.850"	"14.167"	"5.115"	"14.520"	"5.251"	"14.222"	"5.114"	"13.347"	"4.866"	"2.974"	"1.907"	"13.203"	"5.902"	"12.917"	"4.893"
12670	"10.808"	"2.965"	"12.612"	"3.724"	"11.679"	"3.904"	"14.649"	"3.360"	"14.602"	"4.167"	"11.701"	"3.581"	"8.085"	"2.895"	"11.595"	"3.670"	"11.574"	"3.660"	"11.522"	"3.572"	"13.505"	"4.125"	"4.518"	"2.824"	"11.852"	"3.255"	"11.795"	"3.198"
20014	"22.329"	"7.583"	"25.759"	"6.672"	"21.305"	"7.408"	"25.735"	"7.007"	"26.031"	"6.522"	"24.107"	"6.059"	"10.791"	"3.572"	"23.898"	"6.133"	"24.031"	"6.161"	"23.711"	"6.278"	"24.660"	"7.168"	"11.015"	"5.127"	"24.808"	"7.655"	"24.200"	"6.670"
234	"24.324"	"7.366"	"28.984"	"7.169"	"25.255"	"6.243"	"28.271"	"7.532"	"28.494"	"6.438"	"25.331"	"6.997"	"16.470"	"4.246"	"25.860"	"7.307"	"25.562"	"7.396"	"24.740"	"7.342"	"26.117"	"7.281"	"13.044"	"5.124"	"26.947"	"7.087"	"26.170"	"7.199"
12261	"22.277"	"5.475"	"27.034"	"5.964"	"21.068"	"5.709"	"26.103"	"5.925"	"24.065"	"6.066"	"27.464"	"6.410"	"12.871"	"5.365"	"28.413"	"6.364"	"28.337"	"6.339"	"28.156"	"6.325"	"24.566"	"5.927"	"9.192"	"3.899"	"25.956"	"6.235"	"24.406"	"6.249"
12209	"7.518"	"4.738"	"8.293"	"4.456"	"5.694"	"4.187"	"11.807"	"4.486"	"13.118"	"4.415"	"14.597"	"6.335"	"9.315"	"4.951"	"14.694"	"6.506"	"15.065"	"6.441"	"15.776"	"6.783"	"13.231"	"4.706"	"1.413"	"2.025"	"12.519"	"4.917"	"9.976"	"5.101"
25	"18.689"	"6.015"	"22.430"	"7.201"	"19.473"	"6.018"	"24.124"	"5.886"	"33.068"	"5.856"	"20.784"	"6.301"	"16.141"	"8.885"	"21.602"	"6.279"	"22.288"	"6.565"	"21.265"	"6.542"	"30.950"	"7.139"	"8.233"	"5.025"	"19.609"	"5.623"	"19.760"	"6.409"
36	"19.138"	"5.006"	"24.996"	"6.203"	"22.355"	"5.732"	"26.526"	"6.044"	"27.579"	"5.517"	"25.179"	"5.714"	"12.924"	"4.414"	"25.675"	"5.441"	"26.315"	"5.641"	"25.574"	"5.794"	"25.319"	"5.488"	"10.083"	"4.512"	"22.452"	"5.076"	"24.374"	"6.165"
43	"4.642"	"3.326"	"7.459"	"4.568"	"2.771"	"2.424"	"5.546"	"3.786"	"6.053"	"3.626"	"7.300"	"4.157"	"3.579"	"2.319"	"7.866"	"4.672"	"8.389"	"4.867"	"7.918"	"4.456"	"5.487"	"3.648"	"0.641"	"0.984"	"9.148"	"5.169"	"5.185"	"3.799"
219	"9.853"	"3.277"	"9.275"	"3.856"	"9.947"	"4.392"	"10.597"	"4.495"	"8.450"	"3.244"	"10.349"	"3.539"	"7.782"	"3.629"	"10.572"	"3.570"	"11.032"	"3.594"	"11.543"	"3.676"	"9.331"	"3.219"	"2.383"	"2.016"	"10.024"	"4.318"	"10.154"	"3.607"
130	"6.511"	"2.497"	"4.773"	"2.026"	"5.388"	"2.455"	"7.267"	"2.429"	"3.720"	"1.792"	"8.647"	"3.294"	"3.563"	"2.179"	"8.794"	"3.443"	"9.022"	"3.645"	"8.949"	"3.504"	"4.150"	"1.957"	"0.764"	"0.827"	"10.569"	"3.470"	"7.077"	"2.822"
105	"25.592"	"5.664"	"25.733"	"6.353"	"23.751"	"4.331"	"29.381"	"5.664"	"27.535"	"5.332"	"29.111"	"6.152"	"18.578"	"3.121"	"29.182"	"5.884"	"29.221"	"5.653"	"29.793"	"6.192"	"28.890"	"5.178"	"16.042"	"4.945"	"29.349"	"6.045"	"26.834"	"5.111"
11336	"22.162"	"5.899"	"25.019"	"7.503"	"24.295"	"5.367"	"28.400"	"6.018"	"26.294"	"6.512"	"27.191"	"5.826"	"18.676"	"6.698"	"26.867"	"5.832"	"27.915"	"5.787"	"28.221"	"5.925"	"26.050"	"6.464"	"12.572"	"4.847"	"23.340"	"6.466"	"28.361"	"6.197"
20174	"29.394"	"5.040"	"24.552"	"5.839"	"22.451"	"4.422"	"25.077"	"4.703"	"23.497"	"3.983"	"31.354"	"5.860"	"16.050"	"5.906"	"32.864"	"5.707"	"35.878"	"5.559"	"34.497"	"5.656"	"22.741"	"4.141"	"7.658"	"3.285"	"40.996"	"5.072"	"26.823"	"5.075"
126	"7.288"	"3.293"	"9.949"	"2.887"	"10.675"	"4.128"	"12.503"	"4.475"	"9.292"	"3.052"	"12.494"	"5.367"	"6.935"	"2.976"	"12.613"	"5.018"	"13.083"	"5.180"	"13.401"	"5.605"	"9.757"	"3.287"	"2.239"	"1.556"	"9.901"	"3.938"	"12.414"	"4.800"
11225	"28.984"	"6.177"	"27.475"	"6.543"	"31.049"	"7.222"	"27.450"	"5.410"	"26.222"	"5.117"	"29.606"	"5.427"	"18.347"	"4.243"	"30.020"	"5.459"	"30.072"	"5.311"	"29.560"	"5.324"	"26.910"	"5.588"	"15.546"	"6.427"	"29.429"	"5.124"	"28.057"	"5.802"
12252	"16.521"	"6.304"	"20.527"	"5.916"	"15.997"	"6.566"	"18.922"	"6.471"	"17.501"	"5.140"	"19.382"	"6.022"	"10.591"	"3.863"	"19.160"	"6.133"	"19.517"	"6.519"	"19.891"	"6.411"	"17.455"	"5.127"	"3.409"	"3.141"	"18.977"	"7.146"	"16.602"	"5.126"
11682	"26.506"	"4.666"	"25.658"	"4.591"	"29.199"	"5.327"	"29.617"	"4.617"	"28.717"	"5.820"	"32.015"	"5.159"	"25.843"	"4.663"	"32.908"	"5.425"	"33.517"	"5.383"	"32.784"	"5.229"	"28.496"	"6.461"	"12.109"	"4.086"	"29.910"	"5.809"	"30.750"	"5.262"
134	"22.729"	"4.625"	"24.953"	"5.517"	"25.233"	"4.546"	"28.012"	"5.023"	"24.676"	"4.883"	"25.783"	"4.559"	"14.292"	"3.942"	"25.756"	"4.406"	"25.690"	"4.591"	"25.553"	"4.605"	"22.954"	"4.667"	"13.621"	"4.929"	"20.034"	"4.358"	"26.946"	"4.867"
116	"30.738"	"6.433"	"34.627"	"6.841"	"33.184"	"6.015"	"35.915"	"5.832"	"33.636"	"6.563"	"38.222"	"5.488"	"26.024"	"5.988"	"37.467"	"5.662"	"37.938"	"5.738"	"38.432"	"5.570"	"33.827"	"7.063"	"19.066"	"5.242"	"31.875"	"6.778"	"37.279"	"5.762"
11265	"47.136"	"4.707"	"39.351"	"7.063"	"45.899"	"4.126"	"47.162"	"2.586"	"40.310"	"5.609"	"48.022"	"3.591"	"33.972"	"6.006"	"48.279"	"3.640"	"48.347"	"3.533"	"48.213"	"3.360"	"40.764"	"5.953"	"34.719"	"6.230"	"47.633"	"4.620"	"49.626"	"3.429"
10475	"36.528"	"7.161"	"36.485"	"7.218"	"36.214"	"7.162"	"36.521"	"7.315"	"35.638"	"6.902"	"36.516"	"7.325"	"30.468"	"5.727"	"36.528"	"7.326"	"36.545"	"7.328"	"36.551"	"7.327"	"35.971"	"7.007"	"32.083"	"6.466"	"36.545"	"7.298"	"36.536"	"7.254"
12679	"49.383"	"5.504"	"50.304"	"5.545"	"51.692"	"5.466"	"52.832"	"5.439"	"50.204"	"5.453"	"52.867"	"5.567"	"44.318"	"5.460"	"52.634"	"5.672"	"52.842"	"5.656"	"52.987"	"5.525"	"50.349"	"5.447"	"45.855"	"5.428"	"50.824"	"5.421"	"52.719"	"5.551"
10579	"39.099"	"5.816"	"42.746"	"6.368"	"38.519"	"5.737"	"41.951"	"6.165"	"40.310"	"6.267"	"42.626"	"6.308"	"33.485"	"6.089"	"42.915"	"6.386"	"43.152"	"6.503"	"42.910"	"6.395"	"40.343"	"6.253"	"26.044"	"4.906"	"42.862"	"6.288"	"41.378"	"5.808"
11575	"26.325"	"7.670"	"22.948"	"6.040"	"27.419"	"8.555"	"25.225"	"7.396"	"22.481"	"5.591"	"27.933"	"6.682"	"12.322"	"2.679"	"28.380"	"6.562"	"28.661"	"6.574"	"28.287"	"6.686"	"22.677"	"5.866"	"13.337"	"6.351"	"26.054"	"7.009"	"27.419"	"7.198"
18061	"26.845"	"5.440"	"27.771"	"5.737"	"29.715"	"6.045"	"30.466"	"6.430"	"29.360"	"6.090"	"31.478"	"6.278"	"25.572"	"6.219"	"31.657"	"6.312"	"32.328"	"6.643"	"32.155"	"6.559"	"29.897"	"6.281"	"16.939"	"4.994"	"25.588"	"5.647"	"32.410"	"6.580"
237	"39.279"	"4.949"	"30.382"	"5.285"	"42.296"	"5.004"	"44.844"	"3.727"	"29.438"	"4.541"	"43.278"	"4.527"	"25.168"	"5.257"	"42.497"	"4.572"	"43.479"	"4.677"	"44.851"	"4.335"	"30.328"	"4.661"	"24.327"	"6.690"	"38.354"	"4.736"	"44.995"	"4.260"
276	"33.701"	"5.059"	"28.866"	"6.655"	"28.144"	"4.719"	"38.591"	"4.568"	"30.037"	"5.760"	"41.177"	"4.736"	"17.068"	"4.905"	"39.247"	"4.784"	"39.486"	"5.201"	"40.967"	"5.194"	"31.408"	"5.824"	"18.263"	"4.843"	"35.775"	"6.620"	"38.845"	"4.444"
11534	"11.096"	"4.425"	"13.451"	"3.715"	"12.077"	"4.906"	"14.601"	"4.108"	"11.634"	"4.112"	"18.159"	"4.461"	"4.843"	"2.308"	"18.066"	"4.547"	"17.926"	"4.434"	"17.796"	"4.238"	"12.075"	"4.431"	"2.132"	"1.869"	"13.618"	"4.912"	"14.017"	"3.874"
10198	"30.206"	"4.641"	"36.164"	"4.956"	"32.754"	"4.507"	"36.705"	"5.297"	"34.825"	"4.788"	"36.704"	"5.455"	"27.202"	"4.562"	"36.528"	"5.442"	"37.127"	"5.602"	"37.356"	"5.658"	"34.969"	"5.179"	"20.944"	"5.502"	"31.037"	"5.120"	"36.842"	"5.279"
10498	"12.358"	"3.999"	"14.978"	"4.054"	"15.577"	"5.059"	"15.726"	"3.501"	"13.200"	"3.829"	"17.033"	"3.118"	"6.794"	"2.249"	"17.785"	"3.579"	"18.409"	"3.533"	"17.691"	"3.150"	"13.745"	"4.378"	"3.839"	"2.508"	"14.846"	"3.606"	"14.827"	"3.075"
12911	"1.660"	"1.339"	"2.080"	"1.269"	"2.501"	"1.673"	"3.301"	"1.596"	"2.884"	"1.493"	"2.342"	"1.113"	"1.134"	"0.743"	"2.119"	"1.127"	"2.268"	"1.278"	"2.474"	"1.381"	"2.143"	"1.315"	"0.390"	"0.595"	"2.203"	"1.628"	"2.231"	"1.312"
12968	"39.569"	"5.289"	"40.549"	"5.518"	"41.885"	"5.438"	"41.673"	"5.947"	"39.011"	"5.293"	"41.674"	"5.847"	"38.137"	"5.121"	"41.726"	"5.868"	"41.730"	"5.887"	"41.572"	"5.837"	"39.441"	"5.509"	"34.418"	"4.391"	"40.620"	"5.140"	"41.398"	"5.732"
100579	"30.394"	"6.102"	"32.854"	"6.860"	"25.955"	"6.344"	"32.873"	"6.121"	"31.097"	"5.465"	"34.986"	"4.980"	"27.763"	"6.232"	"34.546"	"5.260"	"37.175"	"5.234"	"37.626"	"4.954"	"30.932"	"5.726"	"13.490"	"6.213"	"36.847"	"5.308"	"32.651"	"6.153"
100126	"29.292"	"5.657"	"31.025"	"6.067"	"30.830"	"4.575"	"33.379"	"5.101"	"25.921"	"5.752"	"29.320"	"5.030"	"10.437"	"4.087"	"29.069"	"5.328"	"29.175"	"5.265"	"29.299"	"5.025"	"26.810"	"6.015"	"17.827"	"5.174"	"27.952"	"5.827"	"33.219"	"5.528"
10378	"13.942"	"3.663"	"15.766"	"4.770"	"14.500"	"3.978"	"16.335"	"4.333"	"12.662"	"4.449"	"19.876"	"4.703"	"6.691"	"2.607"	"20.315"	"4.810"	"20.439"	"5.083"	"20.441"	"4.958"	"13.108"	"4.354"	"5.319"	"2.170"	"15.622"	"5.171"	"16.809"	"4.432"
10417	"37.305"	"6.819"	"37.994"	"6.788"	"38.468"	"6.506"	"38.958"	"7.171"	"37.432"	"6.668"	"39.885"	"7.228"	"32.774"	"6.520"	"39.860"	"7.363"	"40.092"	"7.405"	"39.853"	"7.232"	"37.884"	"6.927"	"29.240"	"6.796"	"37.997"	"7.308"	"39.075"	"7.067"
10752	"25.959"	"5.648"	"27.733"	"5.533"	"26.811"	"4.646"	"30.127"	"5.738"	"28.768"	"5.265"	"29.220"	"5.488"	"19.639"	"5.950"	"29.837"	"5.596"	"30.094"	"5.544"	"29.781"	"5.465"	"29.994"	"5.531"	"15.929"	"4.728"	"29.591"	"5.365"	"29.182"	"5.464"
10773	"38.447"	"5.802"	"40.761"	"6.262"	"39.765"	"6.112"	"43.732"	"6.372"	"42.576"	"6.400"	"42.073"	"6.298"	"30.146"	"6.030"	"42.656"	"6.298"	"43.647"	"6.284"	"43.434"	"6.284"	"42.526"	"6.449"	"24.613"	"5.416"	"41.496"	"6.327"	"42.227"	"6.269"
11631	"19.331"	"5.838"	"17.349"	"5.868"	"18.837"	"6.089"	"20.624"	"6.111"	"16.551"	"4.748"	"25.940"	"5.361"	"14.598"	"6.257"	"25.736"	"5.551"	"27.709"	"5.869"	"28.128"	"5.799"	"18.320"	"5.193"	"8.828"	"3.939"	"23.778"	"7.287"	"24.611"	"5.677"
10927	"46.861"	"5.351"	"43.105"	"5.271"	"46.554"	"4.910"	"46.258"	"6.136"	"43.724"	"5.632"	"45.349"	"6.213"	"35.721"	"5.060"	"45.119"	"6.136"	"45.589"	"6.053"	"45.455"	"6.071"	"43.761"	"5.496"	"40.094"	"6.795"	"46.288"	"6.126"	"46.018"	"5.861"
11085	"25.230"	"5.505"	"26.681"	"4.371"	"35.757"	"5.676"	"29.558"	"5.747"	"30.855"	"4.371"	"35.121"	"5.892"	"24.794"	"5.925"	"36.175"	"5.362"	"37.154"	"5.336"	"36.428"	"6.084"	"30.740"	"4.804"	"8.466"	"3.356"	"33.328"	"5.418"	"30.313"	"6.090"
11442	"43.221"	"4.608"	"42.557"	"4.233"	"39.752"	"4.902"	"45.650"	"4.454"	"41.325"	"4.233"	"46.662"	"4.165"	"29.518"	"6.618"	"46.664"	"3.972"	"47.382"	"4.236"	"47.169"	"4.404"	"41.650"	"4.484"	"19.470"	"6.088"	"48.003"	"4.778"	"45.259"	"4.348"
11279	"41.235"	"5.384"	"45.238"	"4.046"	"41.840"	"5.046"	"45.290"	"4.654"	"44.786"	"4.324"	"44.490"	"4.350"	"36.104"	"5.733"	"45.129"	"4.505"	"45.463"	"4.467"	"45.032"	"4.597"	"45.178"	"4.555"	"21.418"	"6.056"	"42.321"	"5.965"	"43.426"	"4.859"
11488	"43.706"	"4.733"	"43.391"	"5.072"	"42.949"	"4.988"	"46.972"	"5.189"	"43.928"	"5.371"	"46.631"	"5.688"	"39.027"	"6.508"	"47.469"	"5.849"	"47.621"	"5.719"	"47.131"	"5.711"	"44.729"	"5.406"	"31.941"	"3.926"	"47.142"	"5.674"	"47.249"	"5.755"
12840	"25.189"	"6.180"	"25.132"	"6.162"	"23.853"	"6.425"	"26.914"	"6.792"	"26.443"	"6.769"	"26.830"	"6.492"	"13.553"	"4.787"	"26.619"	"6.918"	"26.547"	"6.807"	"26.485"	"6.894"	"26.252"	"6.647"	"13.684"	"4.275"	"26.379"	"6.883"	"25.438"	"6.304"
