# Supplementary material for: Open-source platform to benchmark fingerprints for ligand-based virtual screening
Source: J Cheminform. 2013 May 30;5:26. doi: 10.1186/1758-2946-5-26 (PMC3686626; doi:10.1186/1758-2946-5-26)
Supplement: Additional file 1 — Numerical Values of Results. The file results.zip contains the csv files with the numerical values of the results of the benchmarking study. [file 1758-2946-5-26-S1.zip › summary_RIE20.csv]

#	"fcfc4"	"std"	"rdk5"	"std"	"ap"	"std"	"tt"	"std"	"avalon"	"std"	"ecfp6"	"std"	"maccs"	"std"	"ecfp4"	"std"	"lecfp4"	"std"	"lecfp6"	"std"	"laval"	"std"	"ecfc0"	"std"	"fcfp4"	"std"	"ecfc4"	"std"
466	"1.701"	"0.737"	"2.254"	"1.055"	"2.385"	"0.944"	"2.424"	"0.924"	"2.375"	"0.939"	"2.241"	"0.944"	"1.526"	"0.905"	"2.270"	"0.981"	"2.367"	"0.978"	"2.323"	"0.975"	"2.394"	"0.861"	"1.631"	"0.687"	"1.755"	"0.752"	"1.780"	"0.816"
548	"6.248"	"1.976"	"5.219"	"1.641"	"5.404"	"1.148"	"6.298"	"1.800"	"4.770"	"1.789"	"6.665"	"1.979"	"2.572"	"1.220"	"6.152"	"1.964"	"5.946"	"2.001"	"6.373"	"2.004"	"5.105"	"1.848"	"3.681"	"1.205"	"5.290"	"1.885"	"7.321"	"2.026"
600	"2.409"	"1.102"	"2.957"	"1.152"	"3.212"	"1.159"	"2.939"	"1.236"	"2.901"	"1.137"	"2.262"	"1.153"	"1.937"	"1.215"	"2.251"	"1.151"	"2.314"	"1.104"	"2.268"	"1.093"	"3.067"	"1.213"	"2.387"	"0.976"	"2.037"	"1.034"	"2.593"	"1.166"
644	"4.343"	"1.289"	"3.151"	"1.186"	"3.595"	"1.306"	"4.919"	"1.598"	"4.281"	"1.144"	"5.190"	"1.339"	"2.268"	"0.976"	"4.965"	"1.272"	"5.006"	"1.379"	"5.320"	"1.390"	"4.515"	"1.314"	"2.199"	"0.821"	"4.647"	"1.151"	"5.592"	"1.345"
652	"1.907"	"0.888"	"1.851"	"1.004"	"2.595"	"0.958"	"2.499"	"0.895"	"2.096"	"1.018"	"1.632"	"0.749"	"1.197"	"0.685"	"1.807"	"0.822"	"1.825"	"0.912"	"1.721"	"0.876"	"1.993"	"1.032"	"1.833"	"0.702"	"1.627"	"0.917"	"2.237"	"0.931"
689	"1.954"	"0.785"	"3.285"	"1.246"	"2.194"	"0.975"	"3.291"	"1.043"	"2.314"	"0.872"	"2.884"	"1.091"	"1.636"	"1.056"	"3.139"	"1.102"	"3.066"	"1.094"	"3.085"	"1.093"	"2.402"	"0.835"	"0.985"	"0.656"	"2.502"	"0.885"	"2.448"	"0.805"
692	"1.172"	"0.578"	"1.246"	"0.672"	"1.173"	"0.551"	"1.425"	"0.664"	"1.632"	"0.776"	"1.274"	"0.595"	"0.713"	"0.431"	"1.371"	"0.588"	"1.319"	"0.639"	"1.305"	"0.633"	"1.663"	"0.785"	"0.998"	"0.466"	"1.316"	"0.741"	"1.136"	"0.558"
712	"2.135"	"1.027"	"2.508"	"1.272"	"3.563"	"1.020"	"4.644"	"1.401"	"2.644"	"1.315"	"2.255"	"1.164"	"1.990"	"1.126"	"2.340"	"1.238"	"2.497"	"1.279"	"2.253"	"1.235"	"2.805"	"1.281"	"2.550"	"1.286"	"2.388"	"1.159"	"2.974"	"1.337"
713	"1.937"	"0.880"	"1.905"	"0.822"	"2.449"	"0.881"	"2.160"	"0.967"	"1.623"	"0.666"	"2.045"	"0.948"	"1.207"	"0.620"	"2.026"	"0.965"	"2.151"	"0.992"	"2.239"	"0.970"	"1.644"	"0.682"	"2.131"	"0.779"	"2.226"	"0.974"	"2.325"	"0.955"
733	"3.137"	"1.069"	"2.553"	"0.858"	"2.327"	"0.868"	"2.522"	"0.982"	"3.197"	"1.281"	"2.659"	"1.128"	"1.780"	"0.927"	"2.862"	"1.174"	"2.904"	"1.152"	"2.766"	"1.152"	"3.287"	"1.271"	"1.284"	"0.683"	"3.664"	"1.110"	"2.577"	"1.098"
737	"2.144"	"0.707"	"2.200"	"1.079"	"3.120"	"0.781"	"1.982"	"0.817"	"2.362"	"0.876"	"2.081"	"0.877"	"2.366"	"0.914"	"2.080"	"0.852"	"1.986"	"0.841"	"1.951"	"0.868"	"2.146"	"0.882"	"4.016"	"0.835"	"2.320"	"1.010"	"2.039"	"0.739"
810	"2.487"	"0.902"	"3.400"	"1.076"	"2.831"	"0.851"	"3.844"	"1.011"	"2.634"	"0.884"	"2.610"	"0.893"	"2.225"	"0.807"	"2.776"	"0.907"	"2.688"	"0.958"	"2.760"	"0.950"	"2.555"	"0.834"	"1.829"	"0.807"	"2.822"	"0.971"	"2.687"	"0.964"
832	"6.729"	"1.505"	"9.762"	"1.324"	"6.567"	"1.366"	"7.635"	"1.517"	"7.773"	"1.321"	"7.326"	"1.287"	"7.076"	"1.844"	"7.477"	"1.226"	"7.574"	"1.252"	"7.259"	"1.283"	"7.736"	"1.375"	"3.534"	"0.827"	"8.216"	"1.320"	"6.629"	"1.414"
846	"5.637"	"1.814"	"5.192"	"1.725"	"6.339"	"1.629"	"6.041"	"1.769"	"4.279"	"1.478"	"6.998"	"1.708"	"3.974"	"1.328"	"6.920"	"1.614"	"7.255"	"1.706"	"7.372"	"1.723"	"4.347"	"1.500"	"5.528"	"1.481"	"6.546"	"1.567"	"6.679"	"1.623"
852	"5.858"	"1.946"	"7.902"	"1.967"	"6.592"	"1.661"	"6.718"	"2.085"	"6.944"	"2.064"	"6.777"	"2.209"	"6.130"	"1.342"	"6.898"	"2.177"	"6.805"	"2.137"	"6.592"	"2.214"	"7.062"	"2.101"	"5.364"	"1.465"	"6.725"	"2.018"	"6.506"	"1.932"
858	"2.334"	"1.028"	"2.035"	"0.805"	"2.450"	"1.149"	"2.476"	"1.051"	"2.050"	"0.971"	"2.201"	"1.039"	"1.570"	"0.757"	"2.120"	"1.088"	"2.214"	"1.102"	"2.234"	"1.074"	"2.005"	"0.952"	"1.374"	"0.621"	"2.347"	"1.020"	"2.591"	"1.130"
859	"2.039"	"0.920"	"1.335"	"0.674"	"1.683"	"0.748"	"1.868"	"0.753"	"1.220"	"0.657"	"1.263"	"0.679"	"2.034"	"0.719"	"1.137"	"0.600"	"1.242"	"0.659"	"1.349"	"0.694"	"1.238"	"0.641"	"1.876"	"0.633"	"1.789"	"0.819"	"2.055"	"0.791"
ace	"9.377"	"1.459"	"10.287"	"0.850"	"10.052"	"1.384"	"9.800"	"1.139"	"8.527"	"1.398"	"9.849"	"1.144"	"9.221"	"1.404"	"10.378"	"1.154"	"10.319"	"1.155"	"10.025"	"1.068"	"8.765"	"1.341"	"7.223"	"1.066"	"10.678"	"1.301"	"9.410"	"1.127"
ache	"11.201"	"0.653"	"10.367"	"1.204"	"11.539"	"0.970"	"11.662"	"1.106"	"10.709"	"1.342"	"12.219"	"0.655"	"7.977"	"1.317"	"12.098"	"0.706"	"12.148"	"0.718"	"12.236"	"0.685"	"10.642"	"1.298"	"8.384"	"1.177"	"11.483"	"0.671"	"11.790"	"0.874"
ar	"11.671"	"1.459"	"11.981"	"1.514"	"11.939"	"1.417"	"11.791"	"1.512"	"12.668"	"1.418"	"11.896"	"1.568"	"11.340"	"1.253"	"12.081"	"1.602"	"12.145"	"1.585"	"12.028"	"1.597"	"12.477"	"1.388"	"10.437"	"1.500"	"11.894"	"1.549"	"11.991"	"1.539"
cdk2	"5.637"	"1.516"	"7.820"	"1.644"	"6.135"	"1.107"	"7.746"	"1.711"	"8.533"	"1.444"	"7.162"	"1.578"	"5.870"	"1.512"	"7.469"	"1.508"	"7.695"	"1.561"	"7.410"	"1.601"	"8.353"	"1.579"	"3.907"	"1.112"	"6.954"	"1.559"	"6.758"	"1.509"
cox2	"10.901"	"1.166"	"11.448"	"1.383"	"13.952"	"0.599"	"13.220"	"0.980"	"11.457"	"0.804"	"13.254"	"0.914"	"11.303"	"0.807"	"13.454"	"0.782"	"13.650"	"0.678"	"13.603"	"0.751"	"12.006"	"0.792"	"9.845"	"1.105"	"11.502"	"1.048"	"13.419"	"0.580"
dhfr	"14.625"	"0.305"	"14.440"	"0.431"	"14.128"	"0.390"	"13.965"	"0.688"	"14.921"	"0.200"	"14.564"	"0.463"	"14.121"	"0.554"	"14.722"	"0.344"	"14.817"	"0.322"	"14.621"	"0.469"	"14.912"	"0.142"	"13.058"	"0.668"	"14.871"	"0.264"	"14.635"	"0.317"
egfr	"12.751"	"1.261"	"13.447"	"1.273"	"11.020"	"1.418"	"12.965"	"1.357"	"11.710"	"1.610"	"12.935"	"1.286"	"10.876"	"1.999"	"13.052"	"1.284"	"13.190"	"1.272"	"13.035"	"1.261"	"12.039"	"1.487"	"7.922"	"1.484"	"13.063"	"1.164"	"13.039"	"1.316"
er_agonist	"12.050"	"1.523"	"11.397"	"1.039"	"12.494"	"1.255"	"12.631"	"1.278"	"12.447"	"1.299"	"12.650"	"1.189"	"12.516"	"1.100"	"12.895"	"1.041"	"13.115"	"0.817"	"12.950"	"0.907"	"12.724"	"1.176"	"10.637"	"1.606"	"12.499"	"0.901"	"13.285"	"1.386"
fgfr1	"12.947"	"1.589"	"13.285"	"1.512"	"11.290"	"1.948"	"12.804"	"1.472"	"13.319"	"1.591"	"12.811"	"1.589"	"11.678"	"1.599"	"12.933"	"1.588"	"13.214"	"1.495"	"13.218"	"1.521"	"13.247"	"1.634"	"9.103"	"1.523"	"13.386"	"1.475"	"12.651"	"1.649"
fxa	"12.044"	"0.349"	"12.123"	"0.306"	"11.999"	"0.308"	"12.431"	"0.254"	"12.136"	"0.339"	"12.954"	"0.307"	"11.734"	"0.489"	"13.154"	"0.310"	"13.297"	"0.303"	"13.211"	"0.323"	"12.274"	"0.340"	"10.551"	"0.796"	"12.616"	"0.329"	"12.690"	"0.319"
gpb	"13.175"	"0.982"	"10.878"	"1.177"	"11.918"	"1.313"	"11.857"	"0.941"	"10.695"	"1.194"	"11.866"	"1.130"	"9.268"	"1.224"	"12.003"	"1.046"	"11.979"	"1.035"	"11.868"	"1.120"	"10.947"	"1.080"	"10.219"	"1.448"	"13.240"	"1.117"	"12.263"	"0.920"
gr	"15.120"	"2.316"	"15.665"	"2.414"	"15.136"	"2.403"	"14.616"	"2.576"	"16.056"	"2.097"	"15.319"	"2.219"	"15.515"	"1.916"	"15.898"	"2.230"	"16.067"	"2.302"	"16.039"	"2.283"	"16.432"	"1.652"	"12.193"	"2.112"	"15.140"	"2.260"	"14.487"	"2.481"
hivrt	"5.982"	"1.444"	"6.554"	"1.313"	"6.497"	"1.455"	"6.374"	"1.618"	"7.100"	"1.513"	"7.040"	"1.336"	"5.829"	"1.443"	"6.982"	"1.345"	"6.899"	"1.417"	"6.998"	"1.400"	"6.862"	"1.444"	"4.760"	"1.301"	"6.402"	"1.530"	"6.586"	"1.322"
inha	"11.305"	"1.700"	"11.597"	"1.708"	"10.785"	"1.725"	"11.755"	"1.769"	"12.083"	"1.731"	"12.091"	"1.797"	"10.328"	"1.471"	"12.219"	"1.798"	"12.215"	"1.793"	"12.162"	"1.791"	"12.378"	"1.671"	"8.090"	"1.960"	"12.309"	"1.627"	"11.963"	"1.763"
na	"12.286"	"1.090"	"12.932"	"1.154"	"12.115"	"0.999"	"12.369"	"0.990"	"12.437"	"1.044"	"12.980"	"0.678"	"11.880"	"0.674"	"12.933"	"0.611"	"12.965"	"0.554"	"13.100"	"0.561"	"12.475"	"1.019"	"10.704"	"1.298"	"12.650"	"1.049"	"12.686"	"0.759"
p38	"13.588"	"0.998"	"13.574"	"0.736"	"11.562"	"1.562"	"13.133"	"0.926"	"13.292"	"1.004"	"13.757"	"0.801"	"8.784"	"1.738"	"13.736"	"0.813"	"13.873"	"0.842"	"13.947"	"0.832"	"13.560"	"0.960"	"8.231"	"1.454"	"13.536"	"0.928"	"13.629"	"0.859"
parp	"14.473"	"0.351"	"14.715"	"0.366"	"13.454"	"1.634"	"14.610"	"0.358"	"14.401"	"0.304"	"14.730"	"0.370"	"14.455"	"0.364"	"14.699"	"0.313"	"14.815"	"0.318"	"14.786"	"0.336"	"14.419"	"0.295"	"11.101"	"2.127"	"14.757"	"0.252"	"14.387"	"0.312"
pdgfrb	"11.475"	"1.574"	"12.263"	"1.629"	"11.453"	"1.254"	"12.293"	"1.611"	"10.470"	"1.445"	"12.083"	"1.391"	"10.098"	"1.688"	"12.211"	"1.588"	"12.314"	"1.550"	"12.139"	"1.475"	"10.760"	"1.441"	"7.751"	"1.384"	"12.220"	"1.717"	"11.843"	"1.528"
sahh	"12.772"	"1.299"	"11.742"	"1.352"	"11.665"	"1.657"	"11.785"	"1.383"	"11.991"	"1.076"	"12.254"	"1.183"	"12.490"	"1.226"	"12.219"	"1.243"	"12.348"	"1.259"	"12.310"	"1.207"	"12.355"	"1.064"	"10.166"	"1.330"	"12.618"	"1.337"	"12.455"	"1.240"
src	"10.538"	"2.099"	"11.240"	"1.787"	"9.704"	"1.629"	"10.550"	"2.147"	"10.286"	"1.733"	"10.054"	"2.011"	"9.433"	"1.392"	"10.182"	"1.952"	"10.364"	"1.911"	"10.378"	"1.945"	"10.523"	"1.839"	"8.215"	"1.640"	"10.401"	"2.040"	"10.379"	"1.971"
vegfr2	"6.716"	"1.818"	"7.411"	"1.662"	"8.458"	"1.221"	"7.947"	"1.481"	"6.637"	"1.774"	"7.001"	"1.500"	"6.023"	"1.826"	"7.182"	"1.556"	"7.468"	"1.621"	"7.451"	"1.596"	"6.656"	"1.835"	"5.853"	"1.565"	"7.011"	"1.836"	"7.081"	"1.609"
11359	"7.416"	"1.557"	"7.379"	"1.519"	"6.957"	"1.222"	"9.036"	"1.658"	"7.341"	"1.670"	"9.276"	"1.990"	"4.468"	"1.269"	"9.165"	"1.930"	"9.077"	"1.879"	"9.184"	"1.929"	"7.229"	"1.757"	"4.578"	"1.345"	"8.182"	"1.833"	"8.725"	"1.668"
28	"10.850"	"1.819"	"9.865"	"1.658"	"11.832"	"1.836"	"12.788"	"1.518"	"10.582"	"1.752"	"11.703"	"1.822"	"9.097"	"1.745"	"12.021"	"1.843"	"12.275"	"1.760"	"11.989"	"1.759"	"10.084"	"1.911"	"10.422"	"1.949"	"11.883"	"1.879"	"12.196"	"1.876"
11536	"8.156"	"1.906"	"8.078"	"1.982"	"8.791"	"1.721"	"8.858"	"1.835"	"7.720"	"1.810"	"9.068"	"1.940"	"5.725"	"1.580"	"8.744"	"1.985"	"8.847"	"1.989"	"9.041"	"1.936"	"7.494"	"1.901"	"5.059"	"1.434"	"7.816"	"1.944"	"9.029"	"1.851"
8	"3.869"	"1.295"	"6.421"	"1.476"	"5.920"	"1.650"	"6.521"	"1.469"	"6.286"	"1.226"	"4.810"	"1.405"	"4.084"	"0.944"	"4.849"	"1.401"	"4.679"	"1.355"	"4.488"	"1.336"	"5.366"	"1.397"	"3.348"	"1.317"	"4.298"	"1.312"	"5.071"	"1.502"
10434	"3.921"	"1.768"	"6.351"	"1.892"	"5.415"	"1.451"	"6.150"	"1.449"	"6.014"	"1.340"	"4.277"	"1.399"	"3.747"	"1.181"	"4.336"	"1.420"	"4.426"	"1.472"	"4.287"	"1.435"	"5.173"	"1.563"	"3.016"	"0.946"	"4.303"	"1.745"	"4.718"	"1.386"
12670	"3.840"	"0.929"	"5.015"	"1.054"	"5.354"	"1.198"	"6.266"	"0.961"	"6.120"	"0.984"	"4.096"	"0.940"	"3.704"	"0.905"	"3.976"	"0.953"	"4.082"	"0.920"	"3.978"	"0.920"	"5.296"	"0.947"	"3.332"	"0.978"	"4.147"	"1.098"	"4.601"	"0.938"
20014	"6.855"	"2.256"	"8.762"	"1.897"	"7.687"	"1.979"	"8.565"	"1.770"	"9.275"	"1.389"	"7.453"	"1.628"	"4.441"	"0.939"	"7.234"	"1.693"	"7.274"	"1.751"	"7.133"	"1.766"	"8.563"	"1.869"	"5.512"	"1.667"	"7.239"	"2.206"	"7.902"	"1.906"
234	"7.270"	"2.064"	"9.413"	"1.830"	"9.025"	"1.586"	"9.464"	"1.780"	"9.701"	"1.385"	"7.373"	"1.759"	"6.302"	"1.208"	"7.595"	"1.880"	"7.437"	"1.960"	"7.104"	"1.908"	"8.701"	"1.645"	"6.038"	"1.598"	"7.999"	"1.925"	"8.157"	"1.843"
12261	"6.402"	"1.452"	"8.164"	"1.485"	"6.881"	"1.583"	"8.344"	"1.675"	"7.613"	"1.561"	"7.814"	"1.665"	"4.419"	"1.437"	"8.010"	"1.664"	"7.982"	"1.676"	"7.907"	"1.668"	"7.540"	"1.484"	"4.027"	"1.085"	"7.442"	"1.504"	"7.251"	"1.639"
12209	"3.096"	"1.475"	"3.907"	"1.721"	"2.632"	"1.621"	"4.907"	"1.385"	"5.536"	"1.481"	"5.894"	"2.062"	"5.109"	"1.832"	"6.010"	"2.267"	"6.262"	"2.319"	"6.549"	"2.341"	"5.433"	"1.628"	"1.338"	"1.135"	"5.079"	"1.711"	"4.254"	"1.764"
25	"5.949"	"1.640"	"7.637"	"2.124"	"6.641"	"1.765"	"7.154"	"1.638"	"11.378"	"1.449"	"6.149"	"1.677"	"5.578"	"2.767"	"6.363"	"1.713"	"6.671"	"1.863"	"6.374"	"1.815"	"10.285"	"2.077"	"3.974"	"1.497"	"6.030"	"1.524"	"6.140"	"1.753"
36	"6.190"	"1.247"	"8.069"	"1.574"	"7.662"	"1.577"	"8.403"	"1.568"	"9.493"	"1.492"	"7.247"	"1.419"	"4.524"	"1.384"	"7.492"	"1.412"	"7.654"	"1.445"	"7.448"	"1.427"	"8.539"	"1.675"	"4.550"	"1.462"	"6.447"	"1.203"	"7.664"	"1.575"
43	"2.441"	"1.111"	"3.350"	"1.329"	"1.753"	"1.052"	"2.777"	"1.195"	"2.850"	"1.070"	"3.032"	"1.254"	"1.898"	"0.818"	"3.160"	"1.444"	"3.366"	"1.500"	"3.240"	"1.378"	"2.434"	"1.125"	"0.903"	"0.707"	"3.950"	"1.663"	"2.444"	"1.252"
219	"4.047"	"1.094"	"3.555"	"1.297"	"3.850"	"1.308"	"3.746"	"1.264"	"2.926"	"1.073"	"3.717"	"1.108"	"2.926"	"1.266"	"3.782"	"1.116"	"3.909"	"1.167"	"4.105"	"1.171"	"3.333"	"1.028"	"1.702"	"0.768"	"3.904"	"1.466"	"3.795"	"1.063"
130	"3.264"	"0.878"	"2.468"	"0.766"	"2.820"	"0.994"	"3.420"	"0.876"	"2.057"	"0.740"	"3.480"	"1.116"	"2.027"	"0.812"	"3.517"	"1.165"	"3.635"	"1.211"	"3.482"	"1.125"	"2.015"	"0.779"	"1.303"	"0.663"	"4.761"	"1.205"	"3.293"	"0.984"
105	"7.833"	"1.698"	"8.265"	"1.866"	"7.772"	"1.502"	"9.532"	"1.736"	"9.198"	"1.607"	"8.701"	"1.858"	"6.672"	"0.832"	"8.931"	"1.782"	"8.882"	"1.733"	"8.927"	"1.849"	"9.610"	"1.601"	"6.134"	"1.514"	"9.124"	"1.761"	"8.331"	"1.669"
11336	"6.860"	"1.740"	"7.636"	"2.079"	"7.509"	"1.689"	"8.673"	"1.717"	"8.183"	"1.889"	"8.145"	"1.620"	"7.146"	"1.791"	"8.153"	"1.640"	"8.412"	"1.649"	"8.429"	"1.665"	"7.951"	"1.869"	"5.161"	"1.313"	"6.947"	"1.889"	"8.493"	"1.720"
20174	"10.028"	"1.392"	"7.999"	"1.725"	"7.947"	"1.206"	"8.538"	"1.360"	"7.817"	"1.359"	"10.179"	"1.657"	"6.001"	"1.676"	"10.559"	"1.681"	"11.823"	"1.535"	"11.412"	"1.514"	"7.680"	"1.408"	"4.725"	"1.064"	"13.333"	"1.201"	"9.480"	"1.355"
126	"3.172"	"0.929"	"3.721"	"0.912"	"4.996"	"1.349"	"5.336"	"1.293"	"3.670"	"0.881"	"4.561"	"1.512"	"3.685"	"1.079"	"4.677"	"1.497"	"5.002"	"1.500"	"5.086"	"1.560"	"3.768"	"0.883"	"2.062"	"0.733"	"3.872"	"1.105"	"5.059"	"1.412"
11225	"9.596"	"1.795"	"10.019"	"1.484"	"10.226"	"2.095"	"8.411"	"1.496"	"9.177"	"1.344"	"9.085"	"1.600"	"7.260"	"1.142"	"9.139"	"1.651"	"9.084"	"1.595"	"8.908"	"1.533"	"9.412"	"1.514"	"6.433"	"1.899"	"9.723"	"1.428"	"8.713"	"1.600"
12252	"5.695"	"1.681"	"6.989"	"1.675"	"6.160"	"1.679"	"6.720"	"1.815"	"5.920"	"1.293"	"5.957"	"1.687"	"4.177"	"1.157"	"5.984"	"1.780"	"6.043"	"1.838"	"6.092"	"1.811"	"5.815"	"1.354"	"2.593"	"1.288"	"6.043"	"1.954"	"5.671"	"1.417"
11682	"8.289"	"1.305"	"7.629"	"1.381"	"8.820"	"1.503"	"8.835"	"1.464"	"8.529"	"1.695"	"9.102"	"1.602"	"8.483"	"1.560"	"9.319"	"1.680"	"9.416"	"1.712"	"9.318"	"1.667"	"8.335"	"1.854"	"5.267"	"1.190"	"9.407"	"1.690"	"9.056"	"1.578"
134	"7.834"	"1.113"	"8.485"	"1.466"	"8.256"	"1.174"	"9.007"	"1.366"	"8.613"	"1.475"	"7.990"	"1.355"	"5.460"	"1.041"	"8.027"	"1.259"	"7.911"	"1.259"	"7.755"	"1.289"	"7.501"	"1.417"	"6.057"	"1.450"	"6.056"	"1.033"	"8.658"	"1.236"
116	"10.028"	"1.903"	"11.285"	"2.225"	"10.518"	"1.634"	"11.303"	"1.760"	"10.719"	"1.887"	"11.303"	"1.887"	"8.989"	"1.803"	"11.101"	"1.899"	"11.270"	"1.885"	"11.356"	"1.879"	"10.507"	"1.919"	"7.249"	"1.588"	"9.680"	"1.868"	"11.416"	"1.816"
11265	"14.158"	"1.609"	"11.848"	"1.802"	"14.514"	"1.243"	"14.102"	"1.204"	"12.822"	"1.473"	"14.322"	"1.513"	"10.564"	"1.529"	"14.275"	"1.523"	"14.089"	"1.491"	"14.133"	"1.492"	"12.686"	"1.656"	"11.588"	"1.535"	"14.369"	"1.590"	"14.906"	"1.577"
10475	"9.627"	"2.066"	"10.019"	"2.274"	"9.442"	"2.081"	"9.255"	"2.184"	"9.220"	"2.114"	"9.309"	"2.203"	"8.468"	"1.703"	"9.261"	"2.215"	"9.279"	"2.196"	"9.265"	"2.201"	"9.249"	"2.144"	"9.116"	"1.969"	"9.392"	"2.152"	"9.530"	"2.141"
12679	"14.731"	"1.889"	"14.397"	"2.040"	"15.378"	"1.587"	"15.685"	"1.812"	"14.716"	"1.950"	"15.471"	"1.994"	"13.358"	"1.797"	"15.362"	"2.065"	"15.426"	"2.077"	"15.500"	"2.004"	"14.817"	"1.943"	"13.930"	"1.804"	"14.984"	"2.066"	"15.496"	"1.963"
10579	"11.567"	"2.047"	"12.506"	"2.268"	"11.661"	"1.814"	"11.978"	"2.147"	"11.764"	"2.105"	"11.932"	"2.302"	"10.487"	"1.769"	"11.987"	"2.314"	"11.998"	"2.335"	"11.965"	"2.318"	"11.729"	"2.174"	"8.158"	"1.497"	"12.694"	"2.269"	"11.767"	"2.112"
11575	"8.514"	"2.055"	"7.815"	"1.778"	"8.880"	"2.338"	"8.039"	"1.958"	"7.578"	"1.601"	"8.587"	"1.803"	"5.219"	"0.867"	"8.771"	"1.804"	"8.766"	"1.822"	"8.565"	"1.826"	"7.411"	"1.749"	"5.461"	"1.876"	"8.479"	"1.951"	"8.530"	"1.935"
18061	"8.241"	"1.546"	"8.071"	"1.300"	"8.779"	"1.833"	"8.846"	"1.716"	"8.711"	"1.621"	"8.898"	"1.916"	"7.542"	"1.750"	"8.914"	"1.926"	"9.043"	"1.971"	"9.029"	"1.962"	"8.603"	"1.791"	"6.338"	"1.462"	"7.455"	"1.597"	"9.493"	"1.839"
237	"12.776"	"1.419"	"10.173"	"1.728"	"13.624"	"1.260"	"14.645"	"0.863"	"9.899"	"1.464"	"13.659"	"1.311"	"8.802"	"1.542"	"13.578"	"1.358"	"13.844"	"1.400"	"14.221"	"1.291"	"10.410"	"1.509"	"9.406"	"1.816"	"12.111"	"1.489"	"14.397"	"1.146"
276	"10.385"	"1.321"	"9.377"	"1.994"	"9.623"	"1.296"	"11.810"	"1.377"	"9.347"	"1.698"	"11.860"	"1.484"	"5.453"	"1.537"	"11.621"	"1.495"	"11.800"	"1.556"	"11.922"	"1.512"	"9.136"	"1.667"	"7.310"	"1.453"	"10.627"	"1.753"	"11.889"	"1.340"
11534	"4.599"	"1.268"	"5.830"	"1.054"	"4.767"	"1.436"	"5.183"	"1.116"	"4.366"	"1.128"	"6.573"	"1.201"	"2.484"	"0.824"	"6.603"	"1.266"	"6.436"	"1.290"	"6.382"	"1.186"	"4.508"	"1.242"	"2.160"	"0.964"	"5.113"	"1.372"	"5.210"	"1.138"
10198	"9.000"	"1.285"	"10.301"	"1.509"	"9.076"	"1.417"	"9.892"	"1.622"	"9.621"	"1.443"	"10.229"	"1.714"	"8.365"	"1.268"	"10.263"	"1.734"	"10.319"	"1.789"	"10.393"	"1.791"	"9.453"	"1.644"	"6.877"	"1.278"	"8.668"	"1.493"	"10.352"	"1.663"
10498	"4.462"	"1.170"	"5.942"	"1.358"	"5.411"	"1.336"	"5.145"	"1.070"	"4.349"	"1.208"	"5.844"	"0.987"	"2.887"	"0.662"	"5.895"	"1.178"	"5.848"	"1.182"	"5.733"	"1.010"	"4.651"	"1.402"	"2.530"	"0.868"	"5.079"	"0.969"	"5.068"	"0.878"
12911	"1.154"	"0.592"	"1.394"	"0.701"	"1.451"	"0.686"	"1.858"	"0.683"	"1.781"	"0.695"	"1.107"	"0.344"	"0.963"	"0.319"	"1.047"	"0.334"	"1.118"	"0.449"	"1.171"	"0.460"	"1.157"	"0.498"	"0.842"	"0.529"	"1.202"	"0.614"	"1.395"	"0.555"
12968	"11.546"	"1.752"	"11.146"	"1.971"	"12.250"	"1.957"	"11.291"	"2.071"	"10.760"	"1.862"	"11.318"	"1.979"	"10.799"	"1.784"	"11.206"	"2.009"	"11.250"	"2.003"	"11.189"	"1.991"	"10.885"	"1.908"	"10.209"	"1.492"	"11.948"	"1.744"	"11.370"	"1.976"
100579	"8.633"	"1.709"	"9.335"	"1.945"	"7.971"	"1.845"	"9.376"	"1.923"	"9.141"	"1.635"	"10.094"	"1.525"	"8.430"	"1.678"	"9.985"	"1.614"	"11.073"	"1.751"	"11.296"	"1.699"	"9.178"	"1.723"	"5.190"	"1.749"	"10.670"	"1.754"	"9.262"	"1.819"
100126	"9.346"	"1.605"	"10.391"	"1.669"	"11.004"	"1.421"	"11.469"	"1.250"	"8.532"	"1.672"	"9.442"	"1.393"	"4.424"	"1.411"	"9.307"	"1.522"	"9.438"	"1.521"	"9.545"	"1.403"	"8.482"	"1.646"	"7.599"	"1.631"	"8.742"	"1.580"	"10.947"	"1.521"
10378	"5.467"	"1.152"	"6.748"	"1.410"	"5.440"	"1.056"	"5.960"	"1.458"	"4.648"	"1.357"	"6.959"	"1.297"	"2.972"	"0.895"	"7.011"	"1.423"	"6.929"	"1.509"	"7.021"	"1.372"	"4.974"	"1.314"	"2.783"	"0.786"	"5.722"	"1.479"	"6.036"	"1.303"
10417	"10.395"	"2.189"	"10.958"	"2.095"	"11.147"	"1.992"	"10.807"	"2.295"	"10.555"	"2.084"	"10.895"	"2.407"	"9.183"	"1.992"	"10.785"	"2.470"	"10.872"	"2.479"	"10.862"	"2.430"	"10.428"	"2.337"	"8.918"	"2.087"	"10.226"	"2.351"	"11.054"	"2.314"
10752	"7.530"	"1.572"	"8.751"	"1.482"	"8.391"	"1.319"	"9.028"	"1.620"	"8.898"	"1.540"	"8.531"	"1.552"	"6.351"	"1.837"	"8.687"	"1.609"	"8.878"	"1.646"	"8.830"	"1.630"	"8.691"	"1.627"	"6.083"	"1.294"	"8.395"	"1.612"	"8.528"	"1.556"
10773	"10.941"	"2.031"	"11.702"	"2.171"	"11.772"	"2.053"	"12.891"	"2.137"	"12.723"	"2.063"	"12.036"	"2.103"	"9.395"	"1.943"	"12.200"	"2.163"	"12.556"	"2.185"	"12.466"	"2.176"	"12.454"	"2.158"	"8.511"	"1.656"	"11.869"	"2.210"	"12.287"	"2.115"
11631	"6.241"	"1.592"	"5.471"	"1.537"	"6.146"	"1.650"	"7.061"	"1.690"	"5.524"	"1.385"	"7.936"	"1.484"	"4.968"	"1.747"	"7.824"	"1.516"	"8.451"	"1.635"	"8.618"	"1.616"	"6.052"	"1.550"	"4.110"	"1.124"	"7.446"	"1.921"	"7.795"	"1.554"
10927	"14.607"	"1.486"	"13.263"	"1.667"	"14.277"	"1.503"	"13.926"	"1.937"	"13.380"	"1.880"	"13.176"	"2.026"	"11.725"	"1.413"	"13.050"	"2.043"	"13.216"	"2.055"	"13.165"	"2.050"	"13.178"	"1.866"	"13.396"	"1.956"	"14.109"	"2.043"	"13.837"	"1.873"
11085	"9.095"	"1.580"	"9.388"	"1.391"	"11.516"	"1.532"	"10.372"	"1.706"	"10.888"	"1.397"	"11.607"	"1.458"	"9.028"	"1.914"	"11.952"	"1.334"	"12.203"	"1.294"	"12.114"	"1.399"	"11.064"	"1.577"	"4.907"	"1.064"	"11.819"	"1.245"	"10.212"	"1.727"
11442	"13.129"	"1.817"	"13.616"	"1.522"	"12.361"	"1.610"	"14.596"	"1.623"	"12.834"	"1.598"	"14.057"	"1.668"	"10.403"	"1.982"	"14.115"	"1.661"	"14.483"	"1.670"	"14.299"	"1.744"	"12.942"	"1.628"	"7.807"	"1.765"	"14.773"	"1.906"	"13.998"	"1.649"
11279	"12.091"	"1.356"	"13.162"	"1.279"	"12.862"	"1.249"	"13.041"	"1.507"	"12.817"	"1.216"	"12.690"	"1.368"	"11.586"	"1.109"	"12.770"	"1.443"	"12.887"	"1.470"	"12.800"	"1.446"	"13.002"	"1.368"	"8.920"	"1.534"	"12.604"	"1.474"	"12.723"	"1.302"
11488	"13.075"	"1.875"	"12.614"	"1.922"	"12.815"	"1.647"	"13.536"	"1.722"	"12.855"	"2.092"	"13.231"	"2.121"	"11.947"	"2.201"	"13.333"	"2.127"	"13.435"	"2.093"	"13.415"	"2.083"	"13.073"	"2.139"	"10.217"	"1.270"	"13.651"	"2.020"	"13.241"	"2.102"
12840	"7.321"	"1.552"	"7.591"	"1.766"	"8.121"	"1.560"	"8.492"	"1.880"	"8.606"	"1.762"	"7.614"	"1.570"	"4.874"	"1.219"	"7.468"	"1.721"	"7.366"	"1.737"	"7.338"	"1.723"	"7.958"	"1.682"	"5.479"	"1.223"	"7.663"	"1.806"	"7.483"	"1.550"
