# Supplementary material for: Open-source platform to benchmark fingerprints for ligand-based virtual screening
Source: J Cheminform. 2013 May 30;5:26. doi: 10.1186/1758-2946-5-26 (PMC3686626; doi:10.1186/1758-2946-5-26)
Supplement: Additional file 3 — Resampled p-Values. The file pvalues.zip contains the resampled p-values from the statistical analysis. [file 1758-2946-5-26-S3.zip]

Archive with 7 entries (7 files):
- friedman_resampled_p_values_AUC.csv
- friedman_resampled_p_values_BEDROC100.csv
- friedman_resampled_p_values_BEDROC20.csv
- friedman_resampled_p_values_EF1.csv
- friedman_resampled_p_values_EF5.csv
- friedman_resampled_p_values_RIE100.csv
- friedman_resampled_p_values_RIE20.csv
