# Supplementary material for: Open-source platform to benchmark fingerprints for ligand-based virtual screening
Source: J Cheminform. 2013 May 30;5:26. doi: 10.1186/1758-2946-5-26 (PMC3686626; doi:10.1186/1758-2946-5-26)
Supplement: Additional file 4 — Source Code. The file python_scripts.zip contains the source code of the benchmarking platform. [file 1758-2946-5-26-S4.zip]

Archive with 8 entries (8 files):
- configuration_file.py
- scoring/calculate_scored_lists.py
- scoring/fingerprint_lib.py
- validation/calculate_validation_methods.py
- analysis/run_analysis.py
- analysis/run_fp_summary.py
- analysis/run_method_summary.py
- analysis/run_stat_analysis.py
