# Supplementary material for: Open-source platform to benchmark fingerprints for ligand-based virtual screening
Source: J Cheminform. 2013 May 30;5:26. doi: 10.1186/1758-2946-5-26 (PMC3686626; doi:10.1186/1758-2946-5-26)
Supplement: Additional file 4 — Source Code. The file python_scripts.zip contains the source code of the benchmarking platform. [file 1758-2946-5-26-S4.zip › analysis/run_analysis.py]

#
# $Id$
#
# loads scored results from different
# evaluation methods and averages them
#
# INPUT
# optional:
# -i [] : relative input path (default: pwd/../validation)
# -o [] : relative output path (default: pwd)
# --help : prints usage
#
# OUTPUT: for each target in each dataset
#         a summary for each fp and method;
#         for each method a list with ranks
#         for each fingerprint and repetition
#
#  Copyright (c) 2013, Novartis Institutes for BioMedical Research Inc.
#  All rights reserved.
# 
# Redistribution and use in source and binary forms, with or without
# modification, are permitted provided that the following conditions are
# met: 
#
#     * Redistributions of source code must retain the above copyright 
#       notice, this list of conditions and the following disclaimer.
#     * Redistributions in binary form must reproduce the above
#       copyright notice, this list of conditions and the following 
#       disclaimer in the documentation and/or other materials provided 
#       with the distribution.
#     * Neither the name of Novartis Institutes for BioMedical Research Inc. 
#       nor the names of its contributors may be used to endorse or promote 
#       products derived from this software without specific prior written permission.
#
# THIS SOFTWARE IS PROVIDED BY THE COPYRIGHT HOLDERS AND CONTRIBUTORS
# "AS IS" AND ANY EXPRESS OR IMPLIED WARRANTIES, INCLUDING, BUT NOT
# LIMITED TO, THE IMPLIED WARRANTIES OF MERCHANTABILITY AND FITNESS FOR
# A PARTICULAR PURPOSE ARE DISCLAIMED. IN NO EVENT SHALL THE COPYRIGHT
# OWNER OR CONTRIBUTORS BE LIABLE FOR ANY DIRECT, INDIRECT, INCIDENTAL,
# SPECIAL, EXEMPLARY, OR CONSEQUENTIAL DAMAGES (INCLUDING, BUT NOT
# LIMITED TO, PROCUREMENT OF SUBSTITUTE GOODS OR SERVICES; LOSS OF USE,
# DATA, OR PROFITS; OR BUSINESS INTERRUPTION) HOWEVER CAUSED AND ON ANY
# THEORY OF LIABILITY, WHETHER IN CONTRACT, STRICT LIABILITY, OR TORT
# (INCLUDING NEGLIGENCE OR OTHERWISE) ARISING IN ANY WAY OUT OF THE USE
# OF THIS SOFTWARE, EVEN IF ADVISED OF THE POSSIBILITY OF SUCH DAMAGE.
#

import gzip, cPickle, math, sys, os, os.path
import numpy as np
from scipy import special, stats
from collections import defaultdict
from optparse import OptionParser

# import configuration file with global variables
sys.path.insert(0, os.getcwd()+'/../')
import configuration_file as conf

#paths
cwd = os.getcwd()
path = cwd+'/'


##################### HELPER FUNCTIONS #########################

def checkPath(filepath):
    if not os.path.exists(filepath):
        raise IOError('path does not exist:', filepath)

def writeHeader(outfile, mk):
    outfile.write("# ")
    outfile.writelines("%s std " % k for k in mk)
    outfile.write("\r\n") # for Windows

# prepare command-line option parser
usage = "usage: %prog [options] arg"
parser = OptionParser(usage)
parser.add_option("-i", "--inpath", dest="inpath", metavar="PATH", help="relative input PATH (default: pwd/../validation)")
parser.add_option("-o", "--outpath", dest="outpath", metavar="PATH", help="relative output PATH (default: pwd)")

############## END OF HELPER FUNCTIONS #########################

######################## MAIN PART ###########################
if __name__=='__main__':

    # read in command line options
    (options, args) = parser.parse_args()

    # optional arguments
    inpath = path+'../validation/'
    if options.inpath:
        inpath = path+options.inpath
        checkPath(inpath)
    outpath = path
    if options.outpath:
        outpath = path+options.outpath
        checkPath(outpath)
    tmppath = inpath

    ranks = {}
    header = False # header written to csv file

    # loop over dataset sources
    for dataset in conf.set_data.keys():
        print dataset
        # output directories and input directory
        outdir = outpath+'/'+dataset
        if not os.path.exists(outdir): os.makedirs(outdir)
        outdir_csv = outpath+'/stat_analysis'
        if not os.path.exists(outdir_csv): os.makedirs(outdir_csv)
        inpath = tmppath+'/'+dataset

        # loop over targets
        for target in conf.set_data[dataset]['ids']:
            print target

            # load results
            validation = cPickle.load(gzip.open(inpath+'/validation_'+str(target)+'.pkl.gz', 'r'))
            methodkeys = validation.keys()
            fpkeys = validation[methodkeys[0]].keys()

            # if ranks is not yet set: prepare it
            if len(ranks) == 0:
                for m in methodkeys:
                    ranks[m] = defaultdict(list)

            # prepare writing out
            # if header is not yet written to csv file
            if not header:
                for m in methodkeys:
                    outfile_csv = open(outdir_csv+'/fp_ranking_'+m+'.csv', 'w')
                    outfile_csv.write("\"fp\",\"target\",\"rank\",\"repeat\"\n")
                    outfile_csv.close()
                header = True

            # header of average score per target
            outfile = open(outdir+'/target_'+str(target)+'.txt', 'w')
            writeHeader(outfile, fpkeys)

            # calculate average score
            # loop over methods
            for m in methodkeys:
                outfile.write("%s\t" % m) # average score file
                outfile_csv = open(outdir_csv+'/fp_ranking_'+m+'.csv', 'a') # csv file: append!
                # loop over fingerprints
                for k in fpkeys:
                    # csv rank file
                    for i,v in enumerate(validation[m][k]):
                        outfile_csv.write("\"%s\",\"%s\",\"%i\",\"%i\"\n" % (k, str(target), v[1], i+1))
                    # average score file
                    tmp = []
                    for i in validation[m][k]:
                        ranks[m][k].append(i[1]) # store ranks
                        tmp.append(i[0])
                    tmp = np.array(tmp)
                    ave = np.average(tmp)
                    std = np.std(tmp)
                    outfile.write("%.3f %.3f " % (ave, std))
                outfile.write("\r\n") # for Windows

                outfile_csv.close()
            outfile.close()

    # calculate average ranks and write out
    outfile = open(outpath+'/average_rank_fps.txt', 'w')
    writeHeader(outfile, fpkeys)
    averages = defaultdict(list)
    for m in methodkeys:
        outfile.write("%s " % m)
        for k in fpkeys:
            tmp = np.array(ranks[m][k])
            ave = np.average(tmp)
            std = np.std(tmp)
            outfile.write("%.2f %.2f " % (ave, std))
            averages[m].append([ave, k])
        outfile.write("\r\n") # for Windows
    outfile.close()
