# Supplementary material for: Open-source platform to benchmark fingerprints for ligand-based virtual screening
Source: J Cheminform. 2013 May 30;5:26. doi: 10.1186/1758-2946-5-26 (PMC3686626; doi:10.1186/1758-2946-5-26)
Supplement: Additional file 5 — Compound Data Sets. The file compounds.tar.gz contains the compound list of each target with external ID (MUV, DUD or ChEMBL ID), internal ID (used in benchmarking platform) and SMILES. [file 1758-2946-5-26-S5.gz]

Archive with 132 entries (129 files):
- ChEMBL
- ChEMBL/cmp_list_ChEMBL_10579_actives.dat.gz
- ChEMBL/cmp_list_ChEMBL_234_actives.dat.gz
- ChEMBL/cmp_list_ChEMBL_10417_actives.dat.gz
- ChEMBL/cmp_list_ChEMBL_237_actives.dat.gz
- ChEMBL/cmp_list_ChEMBL_10927_actives.dat.gz
- ChEMBL/cmp_list_ChEMBL_36_actives.dat.gz
- ChEMBL/cmp_list_ChEMBL_11536_actives.dat.gz
- ChEMBL/cmp_list_ChEMBL_25_actives.dat.gz
- ChEMBL/cmp_list_ChEMBL_10198_actives.dat.gz
- ChEMBL/cmp_list_ChEMBL_100579_actives.dat.gz
- ChEMBL/cmp_list_ChEMBL_11225_actives.dat.gz
- ChEMBL/cmp_list_ChEMBL_11279_actives.dat.gz
- ChEMBL/cmp_list_ChEMBL_10434_actives.dat.gz
- ChEMBL/cmp_list_ChEMBL_12911_actives.dat.gz
- ChEMBL/cmp_list_ChEMBL_12261_actives.dat.gz
- ChEMBL/cmp_list_ChEMBL_10752_actives.dat.gz
- ChEMBL/cmp_list_ChEMBL_100126_actives.dat.gz
- ChEMBL/cmp_list_ChEMBL_130_actives.dat.gz
- ChEMBL/cmp_list_ChEMBL_87_actives.dat.gz
- ChEMBL/cmp_list_ChEMBL_12670_actives.dat.gz
- ChEMBL/cmp_list_ChEMBL_10498_actives.dat.gz
- ChEMBL/cmp_list_ChEMBL_12209_actives.dat.gz
- ChEMBL/cmp_list_ChEMBL_11488_actives.dat.gz
- ChEMBL/cmp_list_ChEMBL_11534_actives.dat.gz
- ChEMBL/cmp_list_ChEMBL_219_actives.dat.gz
- ChEMBL/cmp_list_ChEMBL_11631_actives.dat.gz
- ChEMBL/cmp_list_ChEMBL_11575_actives.dat.gz
- ChEMBL/cmp_list_ChEMBL_28_actives.dat.gz
- ChEMBL/cmp_list_ChEMBL_105_actives.dat.gz
- ChEMBL/cmp_list_ChEMBL_20174_actives.dat.gz
- ChEMBL/cmp_list_ChEMBL_20014_actives.dat.gz
- ChEMBL/cmp_list_ChEMBL_11442_actives.dat.gz
- ChEMBL/cmp_list_ChEMBL_10475_actives.dat.gz
- ChEMBL/cmp_list_ChEMBL_11085_actives.dat.gz
- ChEMBL/cmp_list_ChEMBL_11359_actives.dat.gz
- ChEMBL/cmp_list_ChEMBL_12252_actives.dat.gz
- ChEMBL/cmp_list_ChEMBL_11336_actives.dat.gz
- ChEMBL/cmp_list_ChEMBL_11265_actives.dat.gz
- ChEMBL/cmp_list_ChEMBL_116_actives.dat.gz
- ChEMBL/cmp_list_ChEMBL_18061_actives.dat.gz
- ChEMBL/cmp_list_ChEMBL_259_actives.dat.gz
- ChEMBL/cmp_list_ChEMBL_10378_actives.dat.gz
- ChEMBL/cmp_list_ChEMBL_276_actives.dat.gz
- ChEMBL/cmp_list_ChEMBL_11682_actives.dat.gz
- ChEMBL/cmp_list_ChEMBL_12679_actives.dat.gz
- ChEMBL/cmp_list_ChEMBL_134_actives.dat.gz
- ChEMBL/cmp_list_ChEMBL_126_actives.dat.gz
- ChEMBL/cmp_list_ChEMBL_12968_actives.dat.gz
- ChEMBL/cmp_list_ChEMBL_12840_actives.dat.gz
- ChEMBL/cmp_list_ChEMBL_13001_actives.dat.gz
- ChEMBL/cmp_list_ChEMBL_8_actives.dat.gz
- ChEMBL/cmp_list_ChEMBL_43_actives.dat.gz
- ChEMBL/cmp_list_ChEMBL_10773_actives.dat.gz
- DUD
- DUD/cmp_list_DUD_vegfr2_actives.dat.gz
- DUD/cmp_list_DUD_dhfr_decoys.dat.gz
- DUD/cmp_list_DUD_vegfr2_decoys.dat.gz
- DUD/cmp_list_DUD_pdgfrb_actives.dat.gz
- DUD/cmp_list_DUD_src_actives.dat.gz
- DUD/cmp_list_DUD_na_decoys.dat.gz
- DUD/cmp_list_DUD_fgfr1_decoys.dat.gz
- DUD/cmp_list_DUD_src_decoys.dat.gz
- DUD/cmp_list_DUD_p38_decoys.dat.gz
- DUD/cmp_list_DUD_gpb_actives.dat.gz
- DUD/cmp_list_DUD_sahh_decoys.dat.gz
- DUD/cmp_list_DUD_egfr_actives.dat.gz
- DUD/cmp_list_DUD_gr_decoys.dat.gz
- DUD/cmp_list_DUD_ar_decoys.dat.gz
- DUD/cmp_list_DUD_dhfr_actives.dat.gz
- DUD/cmp_list_DUD_cox2_decoys.dat.gz
- DUD/cmp_list_DUD_inha_decoys.dat.gz
- DUD/cmp_list_DUD_er_agonist_decoys.dat.gz
- DUD/cmp_list_DUD_cox2_actives.dat.gz
- DUD/cmp_list_DUD_ace_actives.dat.gz
- DUD/cmp_list_DUD_cdk2_actives.dat.gz
- DUD/cmp_list_DUD_hivrt_decoys.dat.gz
- DUD/cmp_list_DUD_ache_decoys.dat.gz
- DUD/cmp_list_DUD_ace_decoys.dat.gz
- DUD/cmp_list_DUD_sahh_actives.dat.gz
- DUD/cmp_list_DUD_cdk2_decoys.dat.gz
- DUD/cmp_list_DUD_pdgfrb_decoys.dat.gz
- DUD/cmp_list_DUD_p38_actives.dat.gz
- DUD/cmp_list_DUD_fxa_decoys.dat.gz
- DUD/cmp_list_DUD_parp_decoys.dat.gz
- DUD/cmp_list_DUD_parp_actives.dat.gz
- DUD/cmp_list_DUD_ache_actives.dat.gz
- DUD/cmp_list_DUD_egfr_decoys.dat.gz
- DUD/cmp_list_DUD_fgfr1_actives.dat.gz
- DUD/cmp_list_DUD_inha_actives.dat.gz
- DUD/cmp_list_DUD_er_agonist_actives.dat.gz
- DUD/cmp_list_DUD_na_actives.dat.gz
- DUD/cmp_list_DUD_fxa_actives.dat.gz
- DUD/cmp_list_DUD_ar_actives.dat.gz
- DUD/cmp_list_DUD_gpb_decoys.dat.gz
- DUD/cmp_list_DUD_hivrt_actives.dat.gz
- DUD/cmp_list_DUD_gr_actives.dat.gz
- MUV
- MUV/cmp_list_MUV_733_actives.dat.gz
- MUV/cmp_list_MUV_689_decoys.dat.gz
- MUV/cmp_list_MUV_548_decoys.dat.gz
- MUV/cmp_list_MUV_713_actives.dat.gz
- MUV/cmp_list_MUV_644_actives.dat.gz
- MUV/cmp_list_MUV_832_decoys.dat.gz
- MUV/cmp_list_MUV_733_decoys.dat.gz
- MUV/cmp_list_MUV_859_actives.dat.gz
- MUV/cmp_list_MUV_846_decoys.dat.gz
- MUV/cmp_list_MUV_466_actives.dat.gz
- MUV/cmp_list_MUV_737_decoys.dat.gz
- MUV/cmp_list_MUV_832_actives.dat.gz
- MUV/cmp_list_MUV_858_decoys.dat.gz
- MUV/cmp_list_MUV_858_actives.dat.gz
- MUV/cmp_list_MUV_737_actives.dat.gz
- MUV/cmp_list_MUV_692_decoys.dat.gz
- MUV/cmp_list_MUV_859_decoys.dat.gz
- MUV/cmp_list_MUV_600_actives.dat.gz
- MUV/cmp_list_MUV_810_actives.dat.gz
- MUV/cmp_list_MUV_644_decoys.dat.gz
- MUV/cmp_list_MUV_852_actives.dat.gz
- MUV/cmp_list_MUV_689_actives.dat.gz
- MUV/cmp_list_MUV_846_actives.dat.gz
- MUV/cmp_list_MUV_692_actives.dat.gz
- MUV/cmp_list_MUV_712_actives.dat.gz
- MUV/cmp_list_MUV_713_decoys.dat.gz
- MUV/cmp_list_MUV_548_actives.dat.gz
- MUV/cmp_list_MUV_652_decoys.dat.gz
- MUV/cmp_list_MUV_810_decoys.dat.gz
- MUV/cmp_list_MUV_466_decoys.dat.gz
- MUV/cmp_list_MUV_852_decoys.dat.gz
- MUV/cmp_list_MUV_652_actives.dat.gz
- MUV/cmp_list_MUV_712_decoys.dat.gz
- MUV/cmp_list_MUV_600_decoys.dat.gz
