# Supplementary material for: Open-source platform to benchmark fingerprints for ligand-based virtual screening
Source: J Cheminform. 2013 May 30;5:26. doi: 10.1186/1758-2946-5-26 (PMC3686626; doi:10.1186/1758-2946-5-26)
Supplement: Additional file 6 — Training Lists. The file training_lists_5.tar.bz2 contains the indices of the compounds used for training for each target using five query molecules. [file 1758-2946-5-26-S6.bz2]

Archive with 92 entries (88 files):
- query_lists
- query_lists/MUV
- query_lists/MUV/training_MUV_737_5.pkl
- query_lists/MUV/training_MUV_644_5.pkl
- query_lists/MUV/training_MUV_466_5.pkl
- query_lists/MUV/training_MUV_548_5.pkl
- query_lists/MUV/training_MUV_713_5.pkl
- query_lists/MUV/training_MUV_859_5.pkl
- query_lists/MUV/training_MUV_652_5.pkl
- query_lists/MUV/training_MUV_858_5.pkl
- query_lists/MUV/training_MUV_832_5.pkl
- query_lists/MUV/training_MUV_846_5.pkl
- query_lists/MUV/training_MUV_692_5.pkl
- query_lists/MUV/training_MUV_810_5.pkl
- query_lists/MUV/training_MUV_733_5.pkl
- query_lists/MUV/training_MUV_689_5.pkl
- query_lists/MUV/training_MUV_600_5.pkl
- query_lists/MUV/training_MUV_852_5.pkl
- query_lists/MUV/training_MUV_712_5.pkl
- query_lists/DUD
- query_lists/DUD/training_DUD_na_5.pkl
- query_lists/DUD/training_DUD_er_agonist_5.pkl
- query_lists/DUD/training_DUD_fxa_5.pkl
- query_lists/DUD/training_DUD_cdk2_5.pkl
- query_lists/DUD/training_DUD_pdgfrb_5.pkl
- query_lists/DUD/training_DUD_hivrt_5.pkl
- query_lists/DUD/training_DUD_cox2_5.pkl
- query_lists/DUD/training_DUD_ache_5.pkl
- query_lists/DUD/training_DUD_sahh_5.pkl
- query_lists/DUD/training_DUD_vegfr2_5.pkl
- query_lists/DUD/training_DUD_p38_5.pkl
- query_lists/DUD/training_DUD_gr_5.pkl
- query_lists/DUD/training_DUD_ar_5.pkl
- query_lists/DUD/training_DUD_inha_5.pkl
- query_lists/DUD/training_DUD_fgfr1_5.pkl
- query_lists/DUD/training_DUD_gpb_5.pkl
- query_lists/DUD/training_DUD_ace_5.pkl
- query_lists/DUD/training_DUD_dhfr_5.pkl
- query_lists/DUD/training_DUD_src_5.pkl
- query_lists/DUD/training_DUD_parp_5.pkl
- query_lists/DUD/training_DUD_egfr_5.pkl
- query_lists/ChEMBL
- query_lists/ChEMBL/training_ChEMBL_25_5.pkl
- query_lists/ChEMBL/training_ChEMBL_11682_5.pkl
- query_lists/ChEMBL/training_ChEMBL_11265_5.pkl
- query_lists/ChEMBL/training_ChEMBL_11488_5.pkl
- query_lists/ChEMBL/training_ChEMBL_11534_5.pkl
- query_lists/ChEMBL/training_ChEMBL_10579_5.pkl
- query_lists/ChEMBL/training_ChEMBL_126_5.pkl
- query_lists/ChEMBL/training_ChEMBL_11536_5.pkl
- query_lists/ChEMBL/training_ChEMBL_11279_5.pkl
- query_lists/ChEMBL/training_ChEMBL_10773_5.pkl
- query_lists/ChEMBL/training_ChEMBL_219_5.pkl
- query_lists/ChEMBL/training_ChEMBL_18061_5.pkl
- query_lists/ChEMBL/training_ChEMBL_11336_5.pkl
- query_lists/ChEMBL/training_ChEMBL_20014_5.pkl
- query_lists/ChEMBL/training_ChEMBL_130_5.pkl
- query_lists/ChEMBL/training_ChEMBL_12968_5.pkl
- query_lists/ChEMBL/training_ChEMBL_12840_5.pkl
- query_lists/ChEMBL/training_ChEMBL_105_5.pkl
- query_lists/ChEMBL/training_ChEMBL_11359_5.pkl
- query_lists/ChEMBL/training_ChEMBL_12911_5.pkl
- query_lists/ChEMBL/training_ChEMBL_100579_5.pkl
- query_lists/ChEMBL/training_ChEMBL_237_5.pkl
- query_lists/ChEMBL/training_ChEMBL_12252_5.pkl
- query_lists/ChEMBL/training_ChEMBL_10927_5.pkl
- query_lists/ChEMBL/training_ChEMBL_11085_5.pkl
- query_lists/ChEMBL/training_ChEMBL_12679_5.pkl
- query_lists/ChEMBL/training_ChEMBL_12670_5.pkl
- query_lists/ChEMBL/training_ChEMBL_10378_5.pkl
- query_lists/ChEMBL/training_ChEMBL_134_5.pkl
- query_lists/ChEMBL/training_ChEMBL_10198_5.pkl
- query_lists/ChEMBL/training_ChEMBL_11225_5.pkl
- query_lists/ChEMBL/training_ChEMBL_10752_5.pkl
- query_lists/ChEMBL/training_ChEMBL_116_5.pkl
- query_lists/ChEMBL/training_ChEMBL_8_5.pkl
- query_lists/ChEMBL/training_ChEMBL_11575_5.pkl
- query_lists/ChEMBL/training_ChEMBL_11631_5.pkl
- query_lists/ChEMBL/training_ChEMBL_28_5.pkl
- query_lists/ChEMBL/training_ChEMBL_10498_5.pkl
- query_lists/ChEMBL/training_ChEMBL_10475_5.pkl
- query_lists/ChEMBL/training_ChEMBL_43_5.pkl
- query_lists/ChEMBL/training_ChEMBL_10417_5.pkl
- query_lists/ChEMBL/training_ChEMBL_12209_5.pkl
- query_lists/ChEMBL/training_ChEMBL_100126_5.pkl
- query_lists/ChEMBL/training_ChEMBL_36_5.pkl
- query_lists/ChEMBL/training_ChEMBL_11442_5.pkl
- query_lists/ChEMBL/training_ChEMBL_276_5.pkl
- query_lists/ChEMBL/training_ChEMBL_234_5.pkl
- query_lists/ChEMBL/training_ChEMBL_20174_5.pkl
- query_lists/ChEMBL/training_ChEMBL_10434_5.pkl
- query_lists/ChEMBL/training_ChEMBL_12261_5.pkl
